# Supplementary material for: PyPhi: A toolbox for integrated information theory
Source: PLoS Comput Biol. 2018 Jul 26;14(7):e1006343. doi: 10.1371/journal.pcbi.1006343 (PMC6080800; doi:10.1371/journal.pcbi.1006343)
Supplement: S1 File — Note that installing PyPhi via ‘pip’ or downloading the source code from GitHub is recommended in order to obtain the most up-to-date version of the software. (ZIP) [file pcbi.1006343.s006.zip]

Archive with 639 entries (555 files):
- S6_File/
- S6_File/pyphi-v1.1.0/
- S6_File/pyphi-v1.1.0/test_requirements.txt
- __MACOSX/
- __MACOSX/S6_File/
- __MACOSX/S6_File/pyphi-v1.1.0/
- __MACOSX/S6_File/pyphi-v1.1.0/._test_requirements.txt
- S6_File/pyphi-v1.1.0/.isort.cfg
- __MACOSX/S6_File/pyphi-v1.1.0/._.isort.cfg
- S6_File/pyphi-v1.1.0/.flake8
- __MACOSX/S6_File/pyphi-v1.1.0/._.flake8
- S6_File/pyphi-v1.1.0/LICENSE.md
- __MACOSX/S6_File/pyphi-v1.1.0/._LICENSE.md
- S6_File/pyphi-v1.1.0/.pylintrc
- __MACOSX/S6_File/pyphi-v1.1.0/._.pylintrc
- S6_File/pyphi-v1.1.0/conftest.py
- __MACOSX/S6_File/pyphi-v1.1.0/._conftest.py
- S6_File/pyphi-v1.1.0/pyphi_config.yml
- __MACOSX/S6_File/pyphi-v1.1.0/._pyphi_config.yml
- S6_File/pyphi-v1.1.0/pytest.ini
- __MACOSX/S6_File/pyphi-v1.1.0/._pytest.ini
- S6_File/pyphi-v1.1.0/requirements.txt
- __MACOSX/S6_File/pyphi-v1.1.0/._requirements.txt
- S6_File/pyphi-v1.1.0/test/
- S6_File/pyphi-v1.1.0/test/test_registry.py
- __MACOSX/S6_File/pyphi-v1.1.0/test/
- __MACOSX/S6_File/pyphi-v1.1.0/test/._test_registry.py
- S6_File/pyphi-v1.1.0/test/test_concept_style_cuts.py
- __MACOSX/S6_File/pyphi-v1.1.0/test/._test_concept_style_cuts.py
- S6_File/pyphi-v1.1.0/test/test_utils.py
- __MACOSX/S6_File/pyphi-v1.1.0/test/._test_utils.py
- S6_File/pyphi-v1.1.0/test/conftest.py
- __MACOSX/S6_File/pyphi-v1.1.0/test/._conftest.py
- S6_File/pyphi-v1.1.0/test/test_macro_subsystem.py
- __MACOSX/S6_File/pyphi-v1.1.0/test/._test_macro_subsystem.py
- S6_File/pyphi-v1.1.0/test/test_distance.py
- __MACOSX/S6_File/pyphi-v1.1.0/test/._test_distance.py
- S6_File/pyphi-v1.1.0/test/test_macro_blackbox.py
- __MACOSX/S6_File/pyphi-v1.1.0/test/._test_macro_blackbox.py
- S6_File/pyphi-v1.1.0/test/test_subsystem_cause_effect_repertoire.py
- __MACOSX/S6_File/pyphi-v1.1.0/test/._test_subsystem_cause_effect_repertoire.py
- S6_File/pyphi-v1.1.0/test/example_config.yml
- __MACOSX/S6_File/pyphi-v1.1.0/test/._example_config.yml
- S6_File/pyphi-v1.1.0/test/test_macro.py
- __MACOSX/S6_File/pyphi-v1.1.0/test/._test_macro.py
- S6_File/pyphi-v1.1.0/test/test_convert.py
- __MACOSX/S6_File/pyphi-v1.1.0/test/._test_convert.py
- S6_File/pyphi-v1.1.0/test/example_networks.py
- __MACOSX/S6_File/pyphi-v1.1.0/test/._example_networks.py
- S6_File/pyphi-v1.1.0/test/test_subsystem_phi_max.py
- __MACOSX/S6_File/pyphi-v1.1.0/test/._test_subsystem_phi_max.py
- S6_File/pyphi-v1.1.0/test/test_big_phi.py
- __MACOSX/S6_File/pyphi-v1.1.0/test/._test_big_phi.py
- S6_File/pyphi-v1.1.0/test/test_actual.py
- __MACOSX/S6_File/pyphi-v1.1.0/test/._test_actual.py
- S6_File/pyphi-v1.1.0/test/test_labels.py
- __MACOSX/S6_File/pyphi-v1.1.0/test/._test_labels.py
- S6_File/pyphi-v1.1.0/test/test_direction.py
- __MACOSX/S6_File/pyphi-v1.1.0/test/._test_direction.py
- S6_File/pyphi-v1.1.0/test/test_partition.py
- __MACOSX/S6_File/pyphi-v1.1.0/test/._test_partition.py
- S6_File/pyphi-v1.1.0/test/test_network.py
- __MACOSX/S6_File/pyphi-v1.1.0/test/._test_network.py
- S6_File/pyphi-v1.1.0/test/test_parallel.py
- __MACOSX/S6_File/pyphi-v1.1.0/test/._test_parallel.py
- S6_File/pyphi-v1.1.0/test/test_distribution.py
- __MACOSX/S6_File/pyphi-v1.1.0/test/._test_distribution.py
- S6_File/pyphi-v1.1.0/test/test_config.py
- __MACOSX/S6_File/pyphi-v1.1.0/test/._test_config.py
- S6_File/pyphi-v1.1.0/test/test_subsystem_expand.py
- __MACOSX/S6_File/pyphi-v1.1.0/test/._test_subsystem_expand.py
- S6_File/pyphi-v1.1.0/test/test_subsystem_cause_effect_info.py
- __MACOSX/S6_File/pyphi-v1.1.0/test/._test_subsystem_cause_effect_info.py
- S6_File/pyphi-v1.1.0/test/test_models.py
- __MACOSX/S6_File/pyphi-v1.1.0/test/._test_models.py
- S6_File/pyphi-v1.1.0/test/pylintrc
- __MACOSX/S6_File/pyphi-v1.1.0/test/._pylintrc
- S6_File/pyphi-v1.1.0/test/test_ces.py
- __MACOSX/S6_File/pyphi-v1.1.0/test/._test_ces.py
- S6_File/pyphi-v1.1.0/test/test_validate.py
- __MACOSX/S6_File/pyphi-v1.1.0/test/._test_validate.py
- S6_File/pyphi-v1.1.0/test/test_connectivity.py
- __MACOSX/S6_File/pyphi-v1.1.0/test/._test_connectivity.py
- S6_File/pyphi-v1.1.0/test/test_subsystem_small_phi.py
- __MACOSX/S6_File/pyphi-v1.1.0/test/._test_subsystem_small_phi.py
- S6_File/pyphi-v1.1.0/test/test_json.py
- __MACOSX/S6_File/pyphi-v1.1.0/test/._test_json.py
- S6_File/pyphi-v1.1.0/test/test_tpm.py
- __MACOSX/S6_File/pyphi-v1.1.0/test/._test_tpm.py
- S6_File/pyphi-v1.1.0/test/test_subsystem_unconstrained_repertoire.py
- __MACOSX/S6_File/pyphi-v1.1.0/test/._test_subsystem_unconstrained_repertoire.py
- S6_File/pyphi-v1.1.0/test/data/
- S6_File/pyphi-v1.1.0/test/data/rule152_results.pkl
- __MACOSX/S6_File/pyphi-v1.1.0/test/data/
- __MACOSX/S6_File/pyphi-v1.1.0/test/data/._rule152_results.pkl
- __MACOSX/S6_File/pyphi-v1.1.0/test/._data
- S6_File/pyphi-v1.1.0/test/test_cache.py
- __MACOSX/S6_File/pyphi-v1.1.0/test/._test_cache.py
- S6_File/pyphi-v1.1.0/test/test_subsystem.py
- __MACOSX/S6_File/pyphi-v1.1.0/test/._test_subsystem.py
- S6_File/pyphi-v1.1.0/test/test_node.py
- __MACOSX/S6_File/pyphi-v1.1.0/test/._test_node.py
- __MACOSX/S6_File/pyphi-v1.1.0/._test
- S6_File/pyphi-v1.1.0/CHANGELOG.md
- __MACOSX/S6_File/pyphi-v1.1.0/._CHANGELOG.md
- S6_File/pyphi-v1.1.0/Makefile
- __MACOSX/S6_File/pyphi-v1.1.0/._Makefile
- S6_File/pyphi-v1.1.0/pyphi/
- S6_File/pyphi-v1.1.0/pyphi/db.py
- __MACOSX/S6_File/pyphi-v1.1.0/pyphi/
- __MACOSX/S6_File/pyphi-v1.1.0/pyphi/._db.py
- S6_File/pyphi-v1.1.0/pyphi/labels.py
- __MACOSX/S6_File/pyphi-v1.1.0/pyphi/._labels.py
- S6_File/pyphi-v1.1.0/pyphi/connectivity.py
- __MACOSX/S6_File/pyphi-v1.1.0/pyphi/._connectivity.py
- S6_File/pyphi-v1.1.0/pyphi/partition.py
- __MACOSX/S6_File/pyphi-v1.1.0/pyphi/._partition.py
- S6_File/pyphi-v1.1.0/pyphi/direction.py
- __MACOSX/S6_File/pyphi-v1.1.0/pyphi/._direction.py
- S6_File/pyphi-v1.1.0/pyphi/memory.py
- __MACOSX/S6_File/pyphi-v1.1.0/pyphi/._memory.py
- S6_File/pyphi-v1.1.0/pyphi/log.py
- __MACOSX/S6_File/pyphi-v1.1.0/pyphi/._log.py
- S6_File/pyphi-v1.1.0/pyphi/registry.py
- __MACOSX/S6_File/pyphi-v1.1.0/pyphi/._registry.py
- S6_File/pyphi-v1.1.0/pyphi/subsystem.py
- __MACOSX/S6_File/pyphi-v1.1.0/pyphi/._subsystem.py
- S6_File/pyphi-v1.1.0/pyphi/conf.py
- __MACOSX/S6_File/pyphi-v1.1.0/pyphi/._conf.py
- S6_File/pyphi-v1.1.0/pyphi/convert.py
- __MACOSX/S6_File/pyphi-v1.1.0/pyphi/._convert.py
- S6_File/pyphi-v1.1.0/pyphi/constants.py
- __MACOSX/S6_File/pyphi-v1.1.0/pyphi/._constants.py
- S6_File/pyphi-v1.1.0/pyphi/cache.py
- __MACOSX/S6_File/pyphi-v1.1.0/pyphi/._cache.py
- S6_File/pyphi-v1.1.0/pyphi/__init__.py
- __MACOSX/S6_File/pyphi-v1.1.0/pyphi/.___init__.py
- S6_File/pyphi-v1.1.0/pyphi/models/
- S6_File/pyphi-v1.1.0/pyphi/models/fmt.py
- __MACOSX/S6_File/pyphi-v1.1.0/pyphi/models/
- __MACOSX/S6_File/pyphi-v1.1.0/pyphi/models/._fmt.py
- S6_File/pyphi-v1.1.0/pyphi/models/subsystem.py
- __MACOSX/S6_File/pyphi-v1.1.0/pyphi/models/._subsystem.py
- S6_File/pyphi-v1.1.0/pyphi/models/actual_causation.py
- __MACOSX/S6_File/pyphi-v1.1.0/pyphi/models/._actual_causation.py
- S6_File/pyphi-v1.1.0/pyphi/models/__init__.py
- __MACOSX/S6_File/pyphi-v1.1.0/pyphi/models/.___init__.py
- S6_File/pyphi-v1.1.0/pyphi/models/mechanism.py
- __MACOSX/S6_File/pyphi-v1.1.0/pyphi/models/._mechanism.py
- S6_File/pyphi-v1.1.0/pyphi/models/cmp.py
- __MACOSX/S6_File/pyphi-v1.1.0/pyphi/models/._cmp.py
- S6_File/pyphi-v1.1.0/pyphi/models/cuts.py
- __MACOSX/S6_File/pyphi-v1.1.0/pyphi/models/._cuts.py
- __MACOSX/S6_File/pyphi-v1.1.0/pyphi/._models
- S6_File/pyphi-v1.1.0/pyphi/distance.py
- __MACOSX/S6_File/pyphi-v1.1.0/pyphi/._distance.py
- S6_File/pyphi-v1.1.0/pyphi/distribution.py
- __MACOSX/S6_File/pyphi-v1.1.0/pyphi/._distribution.py
- S6_File/pyphi-v1.1.0/pyphi/jsonify.py
- __MACOSX/S6_File/pyphi-v1.1.0/pyphi/._jsonify.py
- S6_File/pyphi-v1.1.0/pyphi/validate.py
- __MACOSX/S6_File/pyphi-v1.1.0/pyphi/._validate.py
- S6_File/pyphi-v1.1.0/pyphi/tpm.py
- __MACOSX/S6_File/pyphi-v1.1.0/pyphi/._tpm.py
- S6_File/pyphi-v1.1.0/pyphi/compute/
- S6_File/pyphi-v1.1.0/pyphi/compute/subsystem.py
- __MACOSX/S6_File/pyphi-v1.1.0/pyphi/compute/
- __MACOSX/S6_File/pyphi-v1.1.0/pyphi/compute/._subsystem.py
- S6_File/pyphi-v1.1.0/pyphi/compute/__init__.py
- __MACOSX/S6_File/pyphi-v1.1.0/pyphi/compute/.___init__.py
- S6_File/pyphi-v1.1.0/pyphi/compute/distance.py
- __MACOSX/S6_File/pyphi-v1.1.0/pyphi/compute/._distance.py
- S6_File/pyphi-v1.1.0/pyphi/compute/network.py
- __MACOSX/S6_File/pyphi-v1.1.0/pyphi/compute/._network.py
- S6_File/pyphi-v1.1.0/pyphi/compute/parallel.py
- __MACOSX/S6_File/pyphi-v1.1.0/pyphi/compute/._parallel.py
- __MACOSX/S6_File/pyphi-v1.1.0/pyphi/._compute
- S6_File/pyphi-v1.1.0/pyphi/utils.py
- __MACOSX/S6_File/pyphi-v1.1.0/pyphi/._utils.py
- S6_File/pyphi-v1.1.0/pyphi/timescale.py
- __MACOSX/S6_File/pyphi-v1.1.0/pyphi/._timescale.py
- S6_File/pyphi-v1.1.0/pyphi/examples.py
- __MACOSX/S6_File/pyphi-v1.1.0/pyphi/._examples.py
- S6_File/pyphi-v1.1.0/pyphi/network.py
- __MACOSX/S6_File/pyphi-v1.1.0/pyphi/._network.py
- S6_File/pyphi-v1.1.0/pyphi/__about__.py
- __MACOSX/S6_File/pyphi-v1.1.0/pyphi/.___about__.py
- S6_File/pyphi-v1.1.0/pyphi/exceptions.py
- __MACOSX/S6_File/pyphi-v1.1.0/pyphi/._exceptions.py
- S6_File/pyphi-v1.1.0/pyphi/node.py
- __MACOSX/S6_File/pyphi-v1.1.0/pyphi/._node.py
- S6_File/pyphi-v1.1.0/pyphi/data/
- S6_File/pyphi-v1.1.0/pyphi/data/partition_lists/
- S6_File/pyphi-v1.1.0/pyphi/data/partition_lists/5.npy
- __MACOSX/S6_File/pyphi-v1.1.0/pyphi/data/
- __MACOSX/S6_File/pyphi-v1.1.0/pyphi/data/partition_lists/
- __MACOSX/S6_File/pyphi-v1.1.0/pyphi/data/partition_lists/._5.npy
- S6_File/pyphi-v1.1.0/pyphi/data/partition_lists/4.npy
- __MACOSX/S6_File/pyphi-v1.1.0/pyphi/data/partition_lists/._4.npy
- S6_File/pyphi-v1.1.0/pyphi/data/partition_lists/6.npy
- __MACOSX/S6_File/pyphi-v1.1.0/pyphi/data/partition_lists/._6.npy
- S6_File/pyphi-v1.1.0/pyphi/data/partition_lists/7.npy
- __MACOSX/S6_File/pyphi-v1.1.0/pyphi/data/partition_lists/._7.npy
- S6_File/pyphi-v1.1.0/pyphi/data/partition_lists/3.npy
- __MACOSX/S6_File/pyphi-v1.1.0/pyphi/data/partition_lists/._3.npy
- S6_File/pyphi-v1.1.0/pyphi/data/partition_lists/2.npy
- __MACOSX/S6_File/pyphi-v1.1.0/pyphi/data/partition_lists/._2.npy
- S6_File/pyphi-v1.1.0/pyphi/data/partition_lists/0.npy
- __MACOSX/S6_File/pyphi-v1.1.0/pyphi/data/partition_lists/._0.npy
- S6_File/pyphi-v1.1.0/pyphi/data/partition_lists/1.npy
- __MACOSX/S6_File/pyphi-v1.1.0/pyphi/data/partition_lists/._1.npy
- S6_File/pyphi-v1.1.0/pyphi/data/partition_lists/9.npy
- __MACOSX/S6_File/pyphi-v1.1.0/pyphi/data/partition_lists/._9.npy
- S6_File/pyphi-v1.1.0/pyphi/data/partition_lists/8.npy
- __MACOSX/S6_File/pyphi-v1.1.0/pyphi/data/partition_lists/._8.npy
- __MACOSX/S6_File/pyphi-v1.1.0/pyphi/data/._partition_lists
- S6_File/pyphi-v1.1.0/pyphi/data/hamming_matrices/
- S6_File/pyphi-v1.1.0/pyphi/data/hamming_matrices/5.npy
- __MACOSX/S6_File/pyphi-v1.1.0/pyphi/data/hamming_matrices/
- __MACOSX/S6_File/pyphi-v1.1.0/pyphi/data/hamming_matrices/._5.npy
- S6_File/pyphi-v1.1.0/pyphi/data/hamming_matrices/4.npy
- __MACOSX/S6_File/pyphi-v1.1.0/pyphi/data/hamming_matrices/._4.npy
- S6_File/pyphi-v1.1.0/pyphi/data/hamming_matrices/6.npy
- __MACOSX/S6_File/pyphi-v1.1.0/pyphi/data/hamming_matrices/._6.npy
- S6_File/pyphi-v1.1.0/pyphi/data/hamming_matrices/7.npy
- __MACOSX/S6_File/pyphi-v1.1.0/pyphi/data/hamming_matrices/._7.npy
- S6_File/pyphi-v1.1.0/pyphi/data/hamming_matrices/3.npy
- __MACOSX/S6_File/pyphi-v1.1.0/pyphi/data/hamming_matrices/._3.npy
- S6_File/pyphi-v1.1.0/pyphi/data/hamming_matrices/2.npy
- __MACOSX/S6_File/pyphi-v1.1.0/pyphi/data/hamming_matrices/._2.npy
- S6_File/pyphi-v1.1.0/pyphi/data/hamming_matrices/0.npy
- __MACOSX/S6_File/pyphi-v1.1.0/pyphi/data/hamming_matrices/._0.npy
- S6_File/pyphi-v1.1.0/pyphi/data/hamming_matrices/1.npy
- __MACOSX/S6_File/pyphi-v1.1.0/pyphi/data/hamming_matrices/._1.npy
- S6_File/pyphi-v1.1.0/pyphi/data/hamming_matrices/9.npy
- __MACOSX/S6_File/pyphi-v1.1.0/pyphi/data/hamming_matrices/._9.npy
- S6_File/pyphi-v1.1.0/pyphi/data/hamming_matrices/8.npy
- __MACOSX/S6_File/pyphi-v1.1.0/pyphi/data/hamming_matrices/._8.npy
- __MACOSX/S6_File/pyphi-v1.1.0/pyphi/data/._hamming_matrices
- __MACOSX/S6_File/pyphi-v1.1.0/pyphi/._data
- S6_File/pyphi-v1.1.0/pyphi/macro.py
- __MACOSX/S6_File/pyphi-v1.1.0/pyphi/._macro.py
- S6_File/pyphi-v1.1.0/pyphi/actual.py
- __MACOSX/S6_File/pyphi-v1.1.0/pyphi/._actual.py
- __MACOSX/S6_File/pyphi-v1.1.0/._pyphi
- S6_File/pyphi-v1.1.0/MANIFEST.in
- __MACOSX/S6_File/pyphi-v1.1.0/._MANIFEST.in
- S6_File/pyphi-v1.1.0/.coveragerc
- __MACOSX/S6_File/pyphi-v1.1.0/._.coveragerc
- S6_File/pyphi-v1.1.0/docs/
- S6_File/pyphi-v1.1.0/docs/index.rst
- __MACOSX/S6_File/pyphi-v1.1.0/docs/
- __MACOSX/S6_File/pyphi-v1.1.0/docs/._index.rst
- S6_File/pyphi-v1.1.0/docs/_themes/
- S6_File/pyphi-v1.1.0/docs/_themes/LICENSE
- __MACOSX/S6_File/pyphi-v1.1.0/docs/_themes/
- __MACOSX/S6_File/pyphi-v1.1.0/docs/_themes/._LICENSE
- S6_File/pyphi-v1.1.0/docs/_themes/flask_theme_support.py
- __MACOSX/S6_File/pyphi-v1.1.0/docs/_themes/._flask_theme_support.py
- S6_File/pyphi-v1.1.0/docs/_themes/kr/
- S6_File/pyphi-v1.1.0/docs/_themes/kr/layout.html
- __MACOSX/S6_File/pyphi-v1.1.0/docs/_themes/kr/
- __MACOSX/S6_File/pyphi-v1.1.0/docs/_themes/kr/._layout.html
- S6_File/pyphi-v1.1.0/docs/_themes/kr/theme.conf
- __MACOSX/S6_File/pyphi-v1.1.0/docs/_themes/kr/._theme.conf
- S6_File/pyphi-v1.1.0/docs/_themes/kr/static/
- S6_File/pyphi-v1.1.0/docs/_themes/kr/static/flasky.css_t
- __MACOSX/S6_File/pyphi-v1.1.0/docs/_themes/kr/static/
- __MACOSX/S6_File/pyphi-v1.1.0/docs/_themes/kr/static/._flasky.css_t
- S6_File/pyphi-v1.1.0/docs/_themes/kr/static/small_flask.css
- __MACOSX/S6_File/pyphi-v1.1.0/docs/_themes/kr/static/._small_flask.css
- __MACOSX/S6_File/pyphi-v1.1.0/docs/_themes/kr/._static
- S6_File/pyphi-v1.1.0/docs/_themes/kr/relations.html
- __MACOSX/S6_File/pyphi-v1.1.0/docs/_themes/kr/._relations.html
- __MACOSX/S6_File/pyphi-v1.1.0/docs/_themes/._kr
- S6_File/pyphi-v1.1.0/docs/_themes/README.rst
- __MACOSX/S6_File/pyphi-v1.1.0/docs/_themes/._README.rst
- S6_File/pyphi-v1.1.0/docs/_themes/kr_small/
- S6_File/pyphi-v1.1.0/docs/_themes/kr_small/layout.html
- __MACOSX/S6_File/pyphi-v1.1.0/docs/_themes/kr_small/
- __MACOSX/S6_File/pyphi-v1.1.0/docs/_themes/kr_small/._layout.html
- S6_File/pyphi-v1.1.0/docs/_themes/kr_small/theme.conf
- __MACOSX/S6_File/pyphi-v1.1.0/docs/_themes/kr_small/._theme.conf
- S6_File/pyphi-v1.1.0/docs/_themes/kr_small/static/
- S6_File/pyphi-v1.1.0/docs/_themes/kr_small/static/flasky.css_t
- __MACOSX/S6_File/pyphi-v1.1.0/docs/_themes/kr_small/static/
- __MACOSX/S6_File/pyphi-v1.1.0/docs/_themes/kr_small/static/._flasky.css_t
- __MACOSX/S6_File/pyphi-v1.1.0/docs/_themes/kr_small/._static
- __MACOSX/S6_File/pyphi-v1.1.0/docs/_themes/._kr_small
- __MACOSX/S6_File/pyphi-v1.1.0/docs/.__themes
- S6_File/pyphi-v1.1.0/docs/_templates/
- S6_File/pyphi-v1.1.0/docs/_templates/layout.html
- __MACOSX/S6_File/pyphi-v1.1.0/docs/_templates/
- __MACOSX/S6_File/pyphi-v1.1.0/docs/_templates/._layout.html
- __MACOSX/S6_File/pyphi-v1.1.0/docs/.__templates
- S6_File/pyphi-v1.1.0/docs/Makefile
- __MACOSX/S6_File/pyphi-v1.1.0/docs/._Makefile
- S6_File/pyphi-v1.1.0/docs/configuration.rst
- __MACOSX/S6_File/pyphi-v1.1.0/docs/._configuration.rst
- S6_File/pyphi-v1.1.0/docs/conf.py
[truncated: 339 more entries]
