# Supplementary material for: PyPhi: A toolbox for integrated information theory
Source: PLoS Comput Biol. 2018 Jul 26;14(7):e1006343. doi: 10.1371/journal.pcbi.1006343 (PMC6080800; doi:10.1371/journal.pcbi.1006343)
Supplement: S1 File — Note that installing PyPhi via ‘pip’ or downloading the source code from GitHub is recommended in order to obtain the most up-to-date version of the software. (ZIP) [file pcbi.1006343.s006.zip › S6_File/pyphi-v1.1.0/test/test_registry.py]

#!/usr/bin/env python3
# -*- coding: utf-8 -*-
# test/test_registry.py

import pytest

from pyphi import distance


def test_registry():
    registry = distance.Registry()

    assert 'DIFF' not in registry
    assert len(registry) == 0

    @registry.register('DIFF')
    def difference(a, b):
        return a - b

    assert 'DIFF' in registry
    assert len(registry) == 1
    assert registry['DIFF'] == difference

    with pytest.raises(KeyError):
        registry['HEIGHT']
