# Supplementary material for: PyPhi: A toolbox for integrated information theory
Source: PLoS Comput Biol. 2018 Jul 26;14(7):e1006343. doi: 10.1371/journal.pcbi.1006343 (PMC6080800; doi:10.1371/journal.pcbi.1006343)
Supplement: S1 File — Note that installing PyPhi via ‘pip’ or downloading the source code from GitHub is recommended in order to obtain the most up-to-date version of the software. (ZIP) [file pcbi.1006343.s006.zip › S6_File/pyphi-v1.1.0/test/test_macro_subsystem.py]

#!/usr/bin/env python3
# -*- coding: utf-8 -*-

import numpy as np
import pytest

import pyphi
from pyphi import convert, macro, models, timescale
from pyphi.convert import state_by_node2state_by_state as sbn2sbs
from pyphi.convert import state_by_state2state_by_node as sbs2sbn


@pytest.fixture()
def macro_subsystem():

    tpm = np.zeros((16, 4)) + 0.3
    tpm[12:, 0:2] = 1
    tpm[3, 2:4] = 1
    tpm[7, 2:4] = 1
    tpm[11, 2:4] = 1
    tpm[15, 2:4] = 1

    cm = np.array([
        [0, 0, 1, 1],
        [0, 0, 1, 1],
        [1, 1, 0, 0],
        [1, 1, 0, 0]
    ])

    state = (0, 0, 0, 0)

    network = pyphi.Network(tpm, cm=cm, node_labels='ABCD')

    partition = ((0, 1), (2, 3))
    grouping = (((0, 1), (2,)), ((0, 1), (2,)))
    coarse_grain = macro.CoarseGrain(partition, grouping)

    return macro.MacroSubsystem(network, state, network.node_indices,
                                coarse_grain=coarse_grain)


def test_cut_indices(macro_subsystem, s):
    assert macro_subsystem.cut_indices == (0, 1, 2, 3)
    micro = macro.MacroSubsystem(s.network, s.state, s.node_indices)
    assert micro.cut_indices == (0, 1, 2)


def test_cut_mechanisms(macro_subsystem, propagation_delay):
    cut = models.Cut((0,), (1, 2, 3))
    assert list(macro_subsystem.apply_cut(cut).cut_mechanisms) == [(0,), (0, 1)]

    cut = models.Cut((1, 3), (0, 2, 4, 5, 6, 7))
    assert list(propagation_delay.apply_cut(cut).cut_mechanisms) == [
        (1,), (2,), (0, 1), (0, 2), (1, 2), (0, 1, 2)]


def test_cut_node_labels_are_for_micro_elements(macro_subsystem):
    assert macro_subsystem.cut_node_labels == macro_subsystem.network.node_labels
    assert macro_subsystem.cut_node_labels != macro_subsystem.node_labels


def test_concept_str_uses_macro_node_labels(macro_subsystem):
    assert str(macro_subsystem.concept((0, 1)).cause.mip) == (
        'm0    m1 \n'
        '─── ✕ ───\n'
        'm1    m0 ')


def test_node_indices_can_be_none(s):
    ms = macro.MacroSubsystem(s.network, s.state)
    assert ms.micro_node_indices == (0, 1, 2)


def test_pass_node_indices_as_a_range(s):
    # Test that node_indices can be a `range`
    macro.MacroSubsystem(s.network, s.state, range(s.size))


def test_node_labels(macro_subsystem):
    assert macro_subsystem.nodes[0].label == "m0"
    assert macro_subsystem.nodes[1].label == "m1"


# answer_cm = np.array([
#     [0, 1],
#     [1, 0]
# ])
# TODO: using universal connectivity until we clarify how to handle
# connectivity for hidden and coarse-grained elements.
answer_cm = np.ones((2, 2))


def test_macro_subsystem(macro_subsystem):
    answer_tpm = np.array([
        [0.09, 0.09],
        [0.09, 1.],
        [1., 0.09],
        [1., 1.]
    ])
    assert np.array_equal(macro_subsystem.cm, answer_cm)
    assert np.allclose(macro_subsystem.tpm.reshape([4] + [2], order='f'),
                       answer_tpm,
                       rtol=pyphi.constants.EPSILON)


def test_macro_cut_subsystem(macro_subsystem):
    cut = pyphi.models.Cut((0,), (1, 2, 3))
    cut_subsystem = macro_subsystem.apply_cut(cut)
    answer_tpm = np.array([
        [0.09, 0.20083333],
        [0.09, 0.4225],
        [1., 0.20083333],
        [1., 0.4225]
    ])
    assert np.array_equal(cut_subsystem.cm, answer_cm)
    assert np.allclose(cut_subsystem.tpm.reshape([4] + [2], order='f'),
                       answer_tpm,
                       rtol=pyphi.constants.EPSILON)


# Tests for purely temporal blackboxing
# =====================================

def test_sparse_blackbox():
    tpm_huge = np.array([
        [
            1 if i == j + 1 else 0
            for i in range(1000)
        ]
        for j in range(1000)
    ])
    tpm_huge[999, 0] = 1
    assert np.array_equal(timescale.sparse_time(tpm_huge, 1001), tpm_huge)


def test_dense_blackbox():
    tpm_noise = np.array([
        [0.25, 0.25, 0.25, 0.25],
        [0.25, 0.25, 0.25, 0.25],
        [0.25, 0.25, 0.25, 0.25],
        [0.25, 0.25, 0.25, 0.25]
    ])
    assert np.array_equal(timescale.dense_time(tpm_noise, 2), tpm_noise)
    assert np.array_equal(timescale.dense_time(tpm_noise, 3), tpm_noise)


def test_cycle_blackbox():
    tpm = sbn2sbs(np.array([
        [0, 0, 0],
        [0, 1, 0],
        [0, 0, 1],
        [0, 1, 1],
        [1, 0, 0],
        [1, 1, 0],
        [1, 0, 1],
        [1, 1, 1]
    ]))

    # TPM over 2 timesteps
    tpm2 = sbn2sbs(np.array([
        [0, 0, 0],
        [0, 0, 1],
        [1, 0, 0],
        [1, 0, 1],
        [0, 1, 0],
        [0, 1, 1],
        [1, 1, 0],
        [1, 1, 1]
    ]))

    # TPM over 3 timesteps
    tpm3 = sbn2sbs(np.array([
        [0, 0, 0],
        [1, 0, 0],
        [0, 1, 0],
        [1, 1, 0],
        [0, 0, 1],
        [1, 0, 1],
        [0, 1, 1],
        [1, 1, 1]
    ]))

    assert np.array_equal(timescale.sparse_time(tpm, 2), tpm2)
    assert np.array_equal(timescale.sparse_time(tpm, 3), tpm3)
    assert np.array_equal(timescale.dense_time(tpm, 2), tpm2)
    assert np.array_equal(timescale.dense_time(tpm, 3), tpm3)


def test_run_tpm():
    tpm = sbs2sbn(np.array([
        [0, 1],
        [1, 0],
    ]))
    answer = sbs2sbn(np.array([
        [1, 0],
        [0, 1],
    ]))
    assert np.array_equal(timescale.run_tpm(tpm, 2), answer)

    tpm = np.array([
        [0, 0, 0],
        [0, 0, 1],
        [1, 0, 1],
        [1, 0, 0],
        [1, 1, 0],
        [1, 1, 1],
        [1, 1, 1],
        [1, 1, 0],
    ])
    answer = convert.to_multidimensional(np.array([
        [0, 0, 0],
        [1, 1, 0],
        [1, 1, 1],
        [0, 0, 1],
        [1, 0, 0],
        [1, 1, 0],
        [1, 1, 0],
        [1, 0, 0],
    ]))
    assert np.array_equal(timescale.run_tpm(tpm, 2), answer)


def test_macro_cut_is_for_micro_indices(s):
    with pytest.raises(ValueError):
        macro.MacroSubsystem(s.network, s.state, s.node_indices,
                             blackbox=macro.Blackbox((2,), (0, 1)),
                             cut=models.Cut((0,), (1,)))


def test_subsystem_equality(s):
    macro_subsys = macro.MacroSubsystem(s.network, s.state, s.node_indices)
    assert s != macro_subsys
    assert hash(s) != hash(macro_subsys)

    blackbox = macro.Blackbox(((0, 1, 2),), (2,))
    macro_subsys_bb = macro.MacroSubsystem(
        s.network, s.state, s.node_indices, blackbox=blackbox, time_scale=2)
    assert macro_subsys != macro_subsys_bb
    assert hash(macro_subsys) != hash(macro_subsys_bb)

    coarse_grain = macro.CoarseGrain(
        ((0, 1), (2,)), (((0, 1), (2,)), ((0,), (1,))))
    macro_subsys_cg = macro.MacroSubsystem(
        s.network, s.state, s.node_indices, coarse_grain=coarse_grain)
    assert macro_subsys != macro_subsys_cg
    assert hash(macro_subsys) != hash(macro_subsys_cg)


# Test MacroSubsystem initialization
# ===============================================================

def test_blackbox(s):
    ms = macro.MacroSubsystem(s.network, s.state, s.node_indices,
                              blackbox=macro.Blackbox(((0, 1, 2),), (1,)))
    assert np.array_equal(ms.tpm, np.array([[.5], [.5]]))
    assert np.array_equal(ms.cm, np.array([[1]]))
    assert ms.node_indices == (0,)
    assert ms.state == (0,)


def test_blackbox_external(s):
    # Which is the same if one of these indices is external
    ms = macro.MacroSubsystem(s.network, s.state, (1, 2),
                              blackbox=macro.Blackbox(((1, 2),), (1,)))
    assert np.array_equal(ms.tpm, np.array([[.5], [.5]]))
    assert np.array_equal(ms.cm, np.array([[1]]))
    assert ms.node_indices == (0,)
    assert ms.state == (0,)


def test_coarse_grain(s):
    coarse_grain = macro.CoarseGrain(partition=((0, 1), (2,)),
                                     grouping=((((0, 1), (2,)), ((0,), (1,)))))
    ms = macro.MacroSubsystem(s.network, s.state, s.node_indices,
                              coarse_grain=coarse_grain)
    answer_tpm = np.array(
        [[[0, 0.66666667],
          [1, 0.66666667]],
         [[0, 0],
          [1, 0]]])
    assert np.allclose(ms.tpm, answer_tpm)
    assert np.array_equal(ms.cm, np.ones((2, 2)))
    assert ms.node_indices == (0, 1)
    assert ms.state == (0, 0)


@pytest.mark.xfail
def test_blackbox_and_coarse_grain(s):
    blackbox = macro.Blackbox(((0, 1, 2),), (0, 2))
    coarse_grain = macro.CoarseGrain(partition=((0, 2),),
                                     grouping=((((0, 1), (2,)),)))
    ms = macro.MacroSubsystem(s.network, s.state, s.node_indices,
                              blackbox=blackbox, coarse_grain=coarse_grain)
    assert np.array_equal(ms.tpm, np.array([[0], [1]]))
    assert np.array_equal(ms.cm, [[1]])
    assert ms.node_indices == (0,)
    assert ms.size == 1
    assert ms.state == (0,)


def test_blackbox_and_coarse_grain_external():
    # Larger, with external nodes, blackboxed and coarse-grained
    tpm = np.zeros((2 ** 6, 6))
    network = pyphi.Network(tpm)
    state = (0, 0, 0, 0, 0, 0)

    blackbox = macro.Blackbox(((1, 4), (2,), (3,), (5,),), (1, 2, 3, 5))
    partition = ((1,), (2,), (3, 5))
    grouping = (((0,), (1,)), ((1,), (0,)), ((0,), (1, 2)))
    coarse_grain = macro.CoarseGrain(partition, grouping)
    ms = macro.MacroSubsystem(network, state, (1, 2, 3, 4, 5),
                              blackbox=blackbox, coarse_grain=coarse_grain)
    answer_tpm = np.array(
        [[[[0, 1, 0],
           [0, 1, 0]],
          [[0, 1, 0],
           [0, 1, 0]]],
         [[[0, 1, 0],
           [0, 1, 0]],
          [[0, 1, 0],
           [0, 1, 0]]]])
    assert np.array_equal(ms.tpm, answer_tpm)
    assert np.array_equal(ms.cm, np.ones((3, 3)))
    assert ms.node_indices == (0, 1, 2)
    assert ms.size == 3
    assert ms.state == (0, 1, 0)


@pytest.mark.veryslow
def test_blackbox_emergence():
    network = pyphi.examples.macro_network()
    state = (0, 0, 0, 0)
    result = macro.emergence(network, state, blackbox=True,
                             coarse_grain=True, time_scales=[1, 2])
    assert result.phi == 0.713678
    assert result.emergence == 0.599789


def test_macro2micro(s):
    # Only blackboxing
    blackbox = macro.Blackbox(((0, 2), (1,)), (1, 2))
    subsys = macro.MacroSubsystem(s.network, s.state, s.node_indices,
                                  blackbox=blackbox)
    assert subsys.macro2micro((0,)) == (0, 2)
    assert subsys.macro2micro((1,)) == (1,)
    assert subsys.macro2micro((1, 0)) == (0, 1, 2)

    assert subsys.macro2blackbox_outputs((0,)) == (2,)
    assert subsys.macro2blackbox_outputs((1,)) == (1,)
    assert subsys.macro2blackbox_outputs((1, 0)) == (1, 2)

    # Only coarse-graining
    coarse_grain = macro.CoarseGrain(
        ((0,), (1, 2)), (((0,), (1,)), ((0,), (1, 2))))
    subsys = macro.MacroSubsystem(s.network, s.state, s.node_indices,
                                  coarse_grain=coarse_grain)
    assert subsys.macro2micro((0,)) == (0,)
    assert subsys.macro2micro((1,)) == (1, 2)
    assert subsys.macro2micro((0, 1)) == (0, 1, 2)

    with pytest.raises(ValueError):
        subsys.macro2blackbox_outputs((0,))

    # Blackboxing and coarse-graining
    blackbox = macro.Blackbox(((0, 2), (1,)), (1, 2))
    coarse_grain = macro.CoarseGrain(((1, 2),), (((0,), (1, 2)),))
    subsys = macro.MacroSubsystem(s.network, s.state, s.node_indices,
                                  blackbox=blackbox, coarse_grain=coarse_grain)
    assert subsys.macro2micro((0,)) == (0, 1, 2)

    assert subsys.macro2blackbox_outputs((0,)) == (1, 2)

    # Pure micro
    subsys = macro.MacroSubsystem(s.network, s.state, s.node_indices)
    assert subsys.macro2micro((1,)) == (1,)
    assert subsys.macro2micro((0, 1)) == (0, 1)

    with pytest.raises(ValueError):
        subsys.macro2blackbox_outputs((1,))


def test_blackbox_partial_noise(s):
    blackbox = macro.Blackbox(((0,), (1, 2)), (0, 1))
    subsys = macro.MacroSubsystem(s.network, s.state, s.node_indices,
                                  blackbox=blackbox)

    noised = subsys._blackbox_partial_noise(blackbox,
                                            macro.SystemAttrs.pack(s))

    # Noise connection from 2 -> 0
    assert np.array_equal(
        noised.tpm,
        convert.to_multidimensional(np.array([
            [.5, 0, 0],
            [.5, 0, 1],
            [1., 0, 1],
            [1., 0, 0],
            [.5, 1, 0],
            [.5, 1, 1],
            [1., 1, 1],
            [1., 1, 0],
        ])))

    # No change
    assert np.array_equal(
        noised.cm,
        np.array([
            [0, 0, 1],
            [1, 0, 1],
            [1, 1, 0]
        ]))


@pytest.mark.xfail
def test_blackbox_timescale():
    # System is an OR gate and a COPY gate; the OR gate is connected with a
    # self loop.
    tpm = convert.to_multidimensional(np.array([
        [0, 0],
        [1, 1],
        [1, 0],
        [1, 1],
    ]))
    cm = np.array([
        [1, 1],
        [1, 0],
    ])
    indices = (0, 1)
    blackbox = macro.Blackbox(((0,), (1,)), (0, 1))
    steps = 2
    state = (1, 0)

    system = macro.SystemAttrs(tpm, cm, indices, state)

    result = macro.run_tpm(system, steps, blackbox)
    answer = convert.state_by_state2state_by_node(np.array([
        [1, 3, 1, 3],
        [0, 4, 0, 4],
        [1, 3, 1, 3],
        [0, 4, 0, 4],
    ]) / 8)
    np.testing.assert_array_equal(result, answer)

    result = macro.run_tpm(system, steps, blackbox)
    answer = convert.state_by_state2state_by_node(np.array([
        [1, 1, 1, 1],
        [0, 2, 0, 2],
        [1, 1, 1, 1],
        [0, 2, 0, 2],
    ]) / 4)
    np.testing.assert_array_equal(result, answer)
