# Supplementary material for: PyPhi: A toolbox for integrated information theory
Source: PLoS Comput Biol. 2018 Jul 26;14(7):e1006343. doi: 10.1371/journal.pcbi.1006343 (PMC6080800; doi:10.1371/journal.pcbi.1006343)
Supplement: S1 File — Note that installing PyPhi via ‘pip’ or downloading the source code from GitHub is recommended in order to obtain the most up-to-date version of the software. (ZIP) [file pcbi.1006343.s006.zip › S6_File/pyphi-v1.1.0/test/test_convert.py]

#!/usr/bin/env python3
# -*- coding: utf-8 -*-
# test_convert.py

import numpy as np

from pyphi import convert


def test_le_index2state():
    assert convert.le_index2state(7, 8) == (1, 1, 1, 0, 0, 0, 0, 0)
    assert convert.le_index2state(1, 3) == (1, 0, 0)
    assert convert.le_index2state(8, 4) == (0, 0, 0, 1)


def test_be_index2state():
    assert convert.be_index2state(7, 8) == (0, 0, 0, 0, 0, 1, 1, 1)
    assert convert.be_index2state(1, 3) == (0, 0, 1)
    assert convert.be_index2state(8, 4) == (1, 0, 0, 0)


state_by_node = np.array([
    [0, 0, 0],
    [0, 1, 1],
    [1, 0, 1],
    [1, 1, 0],
    [1, 1, 0],
    [1, 0, 1],
    [0, 1, 1],
    [0, 0, 0]
], dtype=float)
state_by_state = np.array([
    [1, 0, 0, 0, 0, 0, 0, 0],
    [0, 0, 0, 0, 0, 0, 1, 0],
    [0, 0, 0, 0, 0, 1, 0, 0],
    [0, 0, 0, 1, 0, 0, 0, 0],
    [0, 0, 0, 1, 0, 0, 0, 0],
    [0, 0, 0, 0, 0, 1, 0, 0],
    [0, 0, 0, 0, 0, 0, 1, 0],
    [1, 0, 0, 0, 0, 0, 0, 0]
], dtype=float)
state_by_node_nondet = np.array([
    [0.0, 0.0],
    [0.5, 0.5],
    [0.5, 0.5],
    [1.0, 1.0]
])
state_by_state_nondet = np.array([
    [1.00, 0.00, 0.00, 0.00],
    [0.25, 0.25, 0.25, 0.25],
    [0.25, 0.25, 0.25, 0.25],
    [0.00, 0.00, 0.00, 1.00]
])
nd_state_by_node = np.array([
    [[[[1, 0, 0, 1],
       [1, 0, 1, 1]],

      [[0, 0, 0, 0],
       [0, 1, 1, 0]]],


     [[[0, 0, 1, 0],
       [0, 0, 0, 0]],

      [[0, 0, 1, 1],
       [0, 1, 0, 1]]]],


    [[[[1, 0, 1, 1],
       [1, 1, 0, 1]],

      [[0, 1, 1, 0],
       [0, 1, 0, 0]]],


     [[[0, 0, 0, 0],
       [0, 1, 1, 0]],

      [[0, 1, 0, 1],
       [0, 1, 1, 1]]]]
], dtype=float)
twod_state_by_node = np.array([
    [1, 0, 0, 1],
    [1, 0, 1, 1],
    [0, 0, 1, 0],
    [0, 0, 0, 0],
    [0, 0, 0, 0],
    [0, 1, 1, 0],
    [0, 0, 1, 1],
    [0, 1, 0, 1],
    [1, 0, 1, 1],
    [1, 1, 0, 1],
    [0, 0, 0, 0],
    [0, 1, 1, 0],
    [0, 1, 1, 0],
    [0, 1, 0, 0],
    [0, 1, 0, 1],
    [0, 1, 1, 1]
])


def test_to_multidimensional():
    # Identity
    assert np.array_equal(convert.to_multidimensional(nd_state_by_node),
                          nd_state_by_node)

    for tpm in [state_by_node, twod_state_by_node]:
        N = tpm.shape[-1]
        S = tpm.shape[0]
        result = convert.to_multidimensional(tpm)
        for i in range(S):
            state = convert.le_index2state(i, N)
            assert np.array_equal(result[state], tpm[i])


def test_to_2dimensional():
    # Identity
    assert np.array_equal(convert.to_2dimensional(state_by_node),
                          state_by_node)
    # Idempotency
    for tpm in [state_by_node, state_by_node_nondet, twod_state_by_node]:
        nd = convert.to_multidimensional(tpm)
        assert np.array_equal(convert.to_2dimensional(nd), tpm)


def test_state_by_state2state_by_node():
    result = convert.state_by_state2state_by_node(state_by_state)
    expected = convert.to_multidimensional(state_by_node)
    print("Result:")
    print(result)
    print("Expected:")
    print(expected)
    assert np.array_equal(result, expected)


def test_state_by_node2state_by_state():
    sbn_tpm = np.array([
        [0, 0],
        [1, 0],
        [0, 1],
        [1, 1]
    ])
    expected = np.array([
        [1, 0, 0, 0],
        [0, 1, 0, 0],
        [0, 0, 1, 0],
        [0, 0, 0, 1]
    ]).astype(float)
    result = convert.state_by_node2state_by_state(sbn_tpm)
    print("Result:")
    print(result)
    print("Expected:")
    print(expected)
    assert np.array_equal(result, expected)


def test_nondet_state_by_node2state_by_state():
    # Test for nondeterministic TPM.
    result = convert.state_by_node2state_by_state(state_by_node_nondet)
    expected = state_by_state_nondet
    print("Result:")
    print(result)
    print("Expected:")
    print(expected)
    assert np.array_equal(result, expected)


def test_nondet_state_by_state2state_by_node():
    # Test for nondeterministic TPM.
    result = convert.state_by_state2state_by_node(state_by_state_nondet)
    expected = convert.to_multidimensional(state_by_node_nondet)
    print("Result:")
    print(result)
    print("Expected:")
    print(expected)
    assert np.array_equal(result, expected)


def test_2_d_state_by_node2state_by_state():
    # Check with 2-D form.
    result = convert.state_by_node2state_by_state(state_by_node)
    expected = state_by_state
    print("Result:")
    print(result)
    print("Expected:")
    print(expected)
    assert np.array_equal(result, expected)


def test_n_d_state_by_node2state_by_state():
    # Check with N-D form.
    sbn = convert.to_multidimensional(state_by_node)
    result = convert.state_by_node2state_by_state(sbn)
    expected = state_by_state
    print("Result:")
    print(result)
    print("Expected:")
    print(expected)
    assert np.array_equal(result, expected)
