# Supplementary material for: PyPhi: A toolbox for integrated information theory
Source: PLoS Comput Biol. 2018 Jul 26;14(7):e1006343. doi: 10.1371/journal.pcbi.1006343 (PMC6080800; doi:10.1371/journal.pcbi.1006343)
Supplement: S1 File — Note that installing PyPhi via ‘pip’ or downloading the source code from GitHub is recommended in order to obtain the most up-to-date version of the software. (ZIP) [file pcbi.1006343.s006.zip › S6_File/pyphi-v1.1.0/test/test_big_phi.py]

#!/usr/bin/env python3
# -*- coding: utf-8 -*-
# test_big_phi.py

import pickle

import pytest

from pyphi import Network, Subsystem, compute, config, constants, models, utils
from pyphi.compute.subsystem import (ComputeSystemIrreducibility,
                                     sia_bipartitions)

# pylint: disable=unused-argument

# TODO: split these into `concept` and `big_phi` tests

# Answers
# ~~~~~~~~~~~~~~~~~~~~~~~~~~~~~~~~~~~~~~~~~~~~~~~~~~~~~~~~~~~~~~~~~~~~~~~~~~~~~

standard_answer = {
    'phi': 2.3125,
    'unpartitioned_small_phis': {
        (1,): 0.25,
        (2,): 0.5,
        (0, 1): 0.333333,
        (0, 1, 2): 0.5
    },
    'len_partitioned_ces': 1,
    'sum_partitioned_small_phis': 0.5,
    'cut': models.Cut(from_nodes=(1, 2), to_nodes=(0,))
}


noised_answer = {
    'phi': 1.928592,
    'unpartitioned_small_phis': {
        (0,): 0.0625,
        (1,): 0.2,
        (2,): 0.316326,
        (0, 1): 0.319047,
        (0, 2): 0.0125,
        (1, 2): 0.263847,
        (0, 1, 2): 0.35
    },
    'len_partitioned_ces': 7,
    'sum_partitioned_small_phis': 0.504906,
    'cut': models.Cut(from_nodes=(1, 2), to_nodes=(0,))
}


big_answer = {
    'phi': 10.729491,
    'unpartitioned_small_phis': {
        (0,): 0.25,
        (1,): 0.25,
        (2,): 0.25,
        (3,): 0.25,
        (4,): 0.25,
        (0, 1): 0.2,
        (0, 2): 0.2,
        (0, 3): 0.2,
        (0, 4): 0.2,
        (1, 2): 0.2,
        (1, 3): 0.2,
        (1, 4): 0.2,
        (2, 3): 0.2,
        (2, 4): 0.2,
        (3, 4): 0.2,
        (0, 1, 2): 0.2,
        (0, 1, 3): 0.257143,
        (0, 1, 4): 0.2,
        (0, 2, 3): 0.257143,
        (0, 2, 4): 0.257143,
        (0, 3, 4): 0.2,
        (1, 2, 3): 0.2,
        (1, 2, 4): 0.257143,
        (1, 3, 4): 0.257143,
        (2, 3, 4): 0.2,
        (0, 1, 2, 3): 0.185709,
        (0, 1, 2, 4): 0.185709,
        (0, 1, 3, 4): 0.185709,
        (0, 2, 3, 4): 0.185709,
        (1, 2, 3, 4): 0.185709
    },
    'len_partitioned_ces': 17,
    'sum_partitioned_small_phis': 3.564909,
    'cut': models.Cut(from_nodes=(2, 4), to_nodes=(0, 1, 3))
}


big_subsys_0_thru_3_answer = {
    'phi': 0.366389,
    'unpartitioned_small_phis': {
        (0,): 0.166667,
        (1,): 0.166667,
        (2,): 0.166667,
        (3,): 0.25,
        (0, 1): 0.133333,
        (1, 2): 0.133333
    },
    'len_partitioned_ces': 5,
    'sum_partitioned_small_phis': 0.883334,
    'cut': models.Cut(from_nodes=(1, 3), to_nodes=(0, 2))
}


rule152_answer = {
    'phi': 6.952286,
    'unpartitioned_small_phis': {
        (0,): 0.125,
        (1,): 0.125,
        (2,): 0.125,
        (3,): 0.125,
        (4,): 0.125,
        (0, 1): 0.25,
        (0, 2): 0.184614,
        (0, 3): 0.184614,
        (0, 4): 0.25,
        (1, 2): 0.25,
        (1, 3): 0.184614,
        (1, 4): 0.184614,
        (2, 3): 0.25,
        (2, 4): 0.184614,
        (3, 4): 0.25,
        (0, 1, 2): 0.25,
        (0, 1, 3): 0.316666,
        (0, 1, 4): 0.25,
        (0, 2, 3): 0.316666,
        (0, 2, 4): 0.316666,
        (0, 3, 4): 0.25,
        (1, 2, 3): 0.25,
        (1, 2, 4): 0.316666,
        (1, 3, 4): 0.316666,
        (2, 3, 4): 0.25,
        (0, 1, 2, 3): 0.25,
        (0, 1, 2, 4): 0.25,
        (0, 1, 3, 4): 0.25,
        (0, 2, 3, 4): 0.25,
        (1, 2, 3, 4): 0.25,
        (0, 1, 2, 3, 4): 0.25
    },
    'len_partitioned_ces': 24,
    'sum_partitioned_small_phis': 4.185363,
    'cuts': [
        models.Cut(from_nodes=(0, 1, 2, 3), to_nodes=(4,)),
        models.Cut(from_nodes=(0, 1, 2, 4), to_nodes=(3,)),
        models.Cut(from_nodes=(0, 1, 3, 4), to_nodes=(2,)),
        models.Cut(from_nodes=(0, 2, 3, 4), to_nodes=(1,)),
        models.Cut(from_nodes=(1, 2, 3, 4), to_nodes=(0,)),
        # TODO: are there other possible cuts?
    ]
}


micro_answer = {
    'phi': 0.974411,
    'unpartitioned_small_phis': {
        (0,): 0.175,
        (1,): 0.175,
        (2,): 0.175,
        (3,): 0.175,
        (0, 1): 0.348114,
        (2, 3): 0.348114,
    },
    'cuts': [
        models.Cut(from_nodes=(0, 2), to_nodes=(1, 3)),
        models.Cut(from_nodes=(1, 2), to_nodes=(0, 3)),
        models.Cut(from_nodes=(0, 3), to_nodes=(1, 2)),
        models.Cut(from_nodes=(1, 3), to_nodes=(0, 2)),
    ]
}

macro_answer = {
    'phi': 0.86905,
    'unpartitioned_small_phis': {
        (0,): 0.455,
        (1,): 0.455,
    },
    'cuts': [
        models.Cut(from_nodes=(0,), to_nodes=(1,)),
        models.Cut(from_nodes=(1,), to_nodes=(0,)),
    ]
}


# Helpers
# ~~~~~~~~~~~~~~~~~~~~~~~~~~~~~~~~~~~~~~~~~~~~~~~~~~~~~~~~~~~~~~~~~~~~~~~~~~~~~


def check_unpartitioned_small_phis(small_phis, ces):
    assert len(small_phis) == len(ces)
    for c in ces:
        assert c.phi == small_phis[c.mechanism]


def check_partitioned_small_phis(answer, partitioned_ces):
    if 'len_partitioned_ces' in answer:
        assert (answer['len_partitioned_ces'] ==
                len(partitioned_ces))
    if 'sum_partitioned_small_phis' in answer:
        assert (round(sum(c.phi for c in partitioned_ces),
                      config.PRECISION) ==
                answer['sum_partitioned_small_phis'])


def check_sia(sia, answer):
    # Check big phi value.
    assert sia.phi == answer['phi']
    # Check small phis of unpartitioned CES.
    check_unpartitioned_small_phis(answer['unpartitioned_small_phis'],
                                   sia.ces)
    # Check sum of small phis of partitioned CES if answer is
    # available.
    check_partitioned_small_phis(answer, sia.partitioned_ces)
    # Check cut.
    if 'cut' in answer:
        assert sia.cut == answer['cut']
    elif 'cuts' in answer:
        assert sia.cut in answer['cuts']


# Tests
# ~~~~~~~~~~~~~~~~~~~~~~~~~~~~~~~~~~~~~~~~~~~~~~~~~~~~~~~~~~~~~~~~~~~~~~~~~~~~~


@config.override(CACHE_SIAS=True)
def test_sia_cache_key_includes_config_dependencies(s):
    with config.override(MEASURE='EMD'):
        emd_big_phi = compute.phi(s)

    with config.override(MEASURE='L1'):
        l1_big_phi = compute.phi(s)

    assert l1_big_phi != emd_big_phi


def test_clear_subsystem_caches_after_computing_sia_config_option(s):
    with config.override(CLEAR_SUBSYSTEM_CACHES_AFTER_COMPUTING_SIA=False,
                         PARALLEL_CONCEPT_EVALUATION=False,
                         PARALLEL_CUT_EVALUATION=False,
                         CACHE_REPERTOIRES=True):
        sia = compute.sia(s)
        assert s._repertoire_cache.cache

    with config.override(CLEAR_SUBSYSTEM_CACHES_AFTER_COMPUTING_SIA=True,
                         PARALLEL_CONCEPT_EVALUATION=False,
                         PARALLEL_CUT_EVALUATION=False,
                         CACHE_REPERTOIRES=True):
        sia = compute.sia(s)
        assert not s._repertoire_cache.cache


def test_conceptual_info(s):
    assert compute.conceptual_info(s) == 2.8125


def test_sia_empty_subsystem(s_empty):
    assert (compute.sia(s_empty) ==
            models.SystemIrreducibilityAnalysis(
                phi=0.0,
                ces=(),
                partitioned_ces=(),
                subsystem=s_empty,
                cut_subsystem=s_empty))


def test_sia_disconnected_network(reducible):
    assert (compute.sia(reducible) ==
            models.SystemIrreducibilityAnalysis(subsystem=reducible,
                                                cut_subsystem=reducible,
                                                phi=0.0,
                                                ces=[],
                                                partitioned_ces=[]))


def test_sia_wrappers(reducible):
    assert (compute.sia(reducible) ==
            models.SystemIrreducibilityAnalysis(subsystem=reducible,
                                                cut_subsystem=reducible,
                                                phi=0.0,
                                                ces=[],
                                                partitioned_ces=[]))
    assert compute.phi(reducible) == 0.0


@config.override(SINGLE_MICRO_NODES_WITH_SELFLOOPS_HAVE_PHI=True)
@config.override(MEASURE='EMD')
def test_sia_single_micro_node_selfloops_have_phi(noisy_selfloop_single):
    assert compute.sia(noisy_selfloop_single).phi == 0.2736


@config.override(SINGLE_MICRO_NODES_WITH_SELFLOOPS_HAVE_PHI=False)
def test_sia_single_micro_node_selfloops_dont_have_phi(noisy_selfloop_single):
    assert compute.sia(noisy_selfloop_single).phi == 0.0


def test_sia_single_micro_nodes_without_selfloops_dont_have_phi(s_single):
    assert compute.sia(s_single).phi == 0.0


@pytest.fixture
def standard_ComputeSystemIrreducibility(s):
    ces = compute.ces(s)
    cuts = sia_bipartitions(s.node_indices)
    return ComputeSystemIrreducibility(cuts, s, ces)


@config.override(PARALLEL_CUT_EVALUATION=False)
def test_find_sia_sequential_standard_example(
        standard_ComputeSystemIrreducibility):
    sia = standard_ComputeSystemIrreducibility.run_sequential()
    check_sia(sia, standard_answer)


@config.override(PARALLEL_CUT_EVALUATION=True, NUMBER_OF_CORES=-2)
def test_find_sia_parallel_standard_example(
        standard_ComputeSystemIrreducibility):
    sia = standard_ComputeSystemIrreducibility.run_parallel()
    check_sia(sia, standard_answer)


@pytest.fixture
def s_noised_ComputeSystemIrreducibility(s_noised):
    ces = compute.ces(s_noised)
    cuts = sia_bipartitions(s_noised.node_indices)
    return ComputeSystemIrreducibility(cuts, s_noised, ces)


@config.override(PARALLEL_CUT_EVALUATION=False)
def test_find_sia_sequential_noised_example(
        s_noised_ComputeSystemIrreducibility):
    sia = s_noised_ComputeSystemIrreducibility.run_sequential()
    check_sia(sia, noised_answer)


@config.override(PARALLEL_CUT_EVALUATION=True, NUMBER_OF_CORES=-2)
def test_find_sia_parallel_noised_example(s_noised_ComputeSystemIrreducibility):
    sia = s_noised_ComputeSystemIrreducibility.run_parallel()
    check_sia(sia, noised_answer)


@pytest.fixture
def micro_s_ComputeSystemIrreducibility(micro_s):
    ces = compute.ces(micro_s)
    cuts = sia_bipartitions(micro_s.node_indices)
    return ComputeSystemIrreducibility(cuts, micro_s, ces)


@config.override(PARALLEL_CUT_EVALUATION=True)
def test_find_sia_parallel_micro(micro_s_ComputeSystemIrreducibility):
    sia = micro_s_ComputeSystemIrreducibility.run_parallel()
    check_sia(sia, micro_answer)


@config.override(PARALLEL_CUT_EVALUATION=False)
def test_find_sia_sequential_micro(micro_s_ComputeSystemIrreducibility):
    sia = micro_s_ComputeSystemIrreducibility.run_sequential()
    check_sia(sia, micro_answer)


def test_possible_complexes(s):
    assert list(compute.possible_complexes(s.network, s.state)) == [
        Subsystem(s.network, s.state, (0, 1, 2)),
        Subsystem(s.network, s.state, (1, 2)),
        Subsystem(s.network, s.state, (0, 2)),
        Subsystem(s.network, s.state, (0, 1)),
        Subsystem(s.network, s.state, (1,)),
    ]


def test_complexes_standard(s):
    complexes = list(compute.complexes(s.network, s.state))
    check_sia(complexes[0], standard_answer)


# TODO!! add more assertions for the smaller subsystems
def test_all_complexes_standard(s):
    complexes = list(compute.all_complexes(s.network, s.state))
    check_sia(complexes[0], standard_answer)


@config.override(PARALLEL_CUT_EVALUATION=False)
def test_all_complexes_parallelization(s):
    with config.override(PARALLEL_COMPLEX_EVALUATION=False):
        serial = compute.all_complexes(s.network, s.state)

    with config.override(PARALLEL_COMPLEX_EVALUATION=True):
        parallel = compute.all_complexes(s.network, s.state)

    assert sorted(serial) == sorted(parallel)


def test_sia_complete_graph_standard_example(s_complete):
    sia = compute.sia(s_complete)
    check_sia(sia, standard_answer)


def test_sia_complete_graph_s_noised(s_noised_complete):
    sia = compute.sia(s_noised_complete)
    check_sia(sia, noised_answer)


@pytest.mark.slow
def test_sia_complete_graph_big_subsys_all(big_subsys_all_complete):
    sia = compute.sia(big_subsys_all_complete)
    check_sia(sia, big_answer)


@pytest.mark.slow
def test_sia_complete_graph_rule152_s(rule152_s_complete):
    sia = compute.sia(rule152_s_complete)
    check_sia(sia, rule152_answer)


@pytest.mark.slow
def test_sia_big_network(big_subsys_all):
    sia = compute.sia(big_subsys_all)
    check_sia(sia, big_answer)


def test_sia_big_network_0_thru_3(big_subsys_0_thru_3):
    sia = compute.sia(big_subsys_0_thru_3)
    check_sia(sia, big_subsys_0_thru_3_answer)


@pytest.mark.slow
def test_sia_rule152(rule152_s):
    sia = compute.sia(rule152_s)
    check_sia(sia, rule152_answer)


# TODO fix this horribly outdated mess that never worked in the first place :P
@pytest.mark.veryslow
def test_rule152_complexes_no_caching(rule152):
    net = rule152
    # Mapping from index of a PyPhi subsystem in network.subsystems to the
    # index of the corresponding subsystem in the Matlab list of subsets
    perm = {0: 0, 1: 1, 2: 3, 3: 7, 4: 15, 5: 2, 6: 4, 7: 8, 8: 16, 9: 5, 10:
            9, 11: 17, 12: 11, 13: 19, 14: 23, 15: 6, 16: 10, 17: 18, 18: 12,
            19: 20, 20: 24, 21: 13, 22: 21, 23: 25, 24: 27, 25: 14, 26: 22, 27:
            26, 28: 28, 29: 29, 30: 30}
    with open('test/data/rule152_results.pkl', 'rb') as f:
        results = pickle.load(f)

    # Don't use concept caching for this test.
    constants.CACHE_CONCEPTS = False

    for state, result in results.items():
        # Empty the DB.
        _flushdb()
        # Unpack the state from the results key.
        # Generate the network with the state we're testing.
        net = Network(rule152.tpm, state, cm=rule152.cm)
        # Comptue all the complexes, leaving out the first (empty) subsystem
        # since Matlab doesn't include it in results.
        complexes = list(compute.complexes(net))[1:]
        # Check the phi values of all complexes.
        zz = [(sia.phi, result['subsystem_phis'][perm[i]]) for i, sia in
            list(enumerate(complexes))]
        diff = [utils.eq(sia.phi, result['subsystem_phis'][perm[i]]) for
                i, sia in list(enumerate(complexes))]
        assert all(utils.eq(sia.phi, result['subsystem_phis'][perm[i]])
                   for i, sia in list(enumerate(complexes))[:])
        # Check the major complex in particular.
        major = compute.major_complex(net)
        # Check the phi value of the major complex.
        assert utils.eq(major.phi, result['phi'])
        # Check that the nodes are the same.
        assert (major.subsystem.node_indices ==
                complexes[result['major_complex'] - 1].subsystem.node_indices)
        # Check that the concept's phi values are the same.
        result_concepts = [c for c in result['concepts']
                           if c['is_irreducible']]
        z = list(zip([c.phi for c in major.ces],
                     [c['phi'] for c in result_concepts]))
        diff = [i for i in range(len(z)) if not utils.eq(z[i][0], z[i][1])]
        assert all(list(utils.eq(c.phi, result_concepts[i]['phi']) for i, c
                        in enumerate(major.ces)))
        # Check that the minimal cut is the same.
        assert major.cut == result['cut']


@pytest.mark.dev
def test_sia_macro(macro_s):
    sia = compute.sia(macro_s)
    check_sia(sia, macro_answer)


def test_sia_bipartitions():
    with config.override(CUT_ONE_APPROXIMATION=False):
        answer = [models.Cut((1,), (2, 3, 4)),
                  models.Cut((2,), (1, 3, 4)),
                  models.Cut((1, 2), (3, 4)),
                  models.Cut((3,), (1, 2, 4)),
                  models.Cut((1, 3), (2, 4)),
                  models.Cut((2, 3), (1, 4)),
                  models.Cut((1, 2, 3), (4,)),
                  models.Cut((4,), (1, 2, 3)),
                  models.Cut((1, 4), (2, 3)),
                  models.Cut((2, 4), (1, 3)),
                  models.Cut((1, 2, 4), (3,)),
                  models.Cut((3, 4), (1, 2)),
                  models.Cut((1, 3, 4), (2,)),
                  models.Cut((2, 3, 4), (1,))]
        assert sia_bipartitions((1, 2, 3, 4)) == answer

    with config.override(CUT_ONE_APPROXIMATION=True):
        answer = [models.Cut((1,), (2, 3, 4)),
                  models.Cut((2,), (1, 3, 4)),
                  models.Cut((3,), (1, 2, 4)),
                  models.Cut((4,), (1, 2, 3)),
                  models.Cut((2, 3, 4), (1,)),
                  models.Cut((1, 3, 4), (2,)),
                  models.Cut((1, 2, 4), (3,)),
                  models.Cut((1, 2, 3), (4,))]
        assert sia_bipartitions((1, 2, 3, 4)) == answer


def test_system_cut_styles(s):
    with config.override(SYSTEM_CUTS='3.0_STYLE'):
        assert compute.phi(s) == 2.3125

    with config.override(SYSTEM_CUTS='CONCEPT_STYLE'):
        assert compute.phi(s) == 0.6875
