# Supplementary material for: PyPhi: A toolbox for integrated information theory
Source: PLoS Comput Biol. 2018 Jul 26;14(7):e1006343. doi: 10.1371/journal.pcbi.1006343 (PMC6080800; doi:10.1371/journal.pcbi.1006343)
Supplement: S1 File — Note that installing PyPhi via ‘pip’ or downloading the source code from GitHub is recommended in order to obtain the most up-to-date version of the software. (ZIP) [file pcbi.1006343.s006.zip › S6_File/pyphi-v1.1.0/test/test_direction.py]

#!/usr/bin/env python3
# -*- coding: utf-8 -*-
# test/test_direction.py

import pytest

from pyphi import Direction


def test_direction_order():
    mechanism = (0,)
    purview = (1, 2)
    assert Direction.CAUSE.order(mechanism, purview) == (purview, mechanism)
    assert Direction.EFFECT.order(mechanism, purview) == (mechanism, purview)

    with pytest.raises(ValueError):
        Direction.BIDIRECTIONAL.order(mechanism, purview)


@pytest.mark.parametrize('direction,json_dict', [
    (Direction.CAUSE, {'direction': 'CAUSE'}),
    (Direction.EFFECT, {'direction': 'EFFECT'}),
    (Direction.BIDIRECTIONAL, {'direction': 'BIDIRECTIONAL'})])
def test_direction_json(direction, json_dict):
    assert direction.to_json() == json_dict
    assert Direction.from_json(json_dict) == direction


def test_direction_str():
    assert str(Direction.CAUSE) == 'CAUSE'
    assert str(Direction.EFFECT) == 'EFFECT'
    assert str(Direction.BIDIRECTIONAL) == 'BIDIRECTIONAL'
