# Supplementary material for: PyPhi: A toolbox for integrated information theory
Source: PLoS Comput Biol. 2018 Jul 26;14(7):e1006343. doi: 10.1371/journal.pcbi.1006343 (PMC6080800; doi:10.1371/journal.pcbi.1006343)
Supplement: S1 File — Note that installing PyPhi via ‘pip’ or downloading the source code from GitHub is recommended in order to obtain the most up-to-date version of the software. (ZIP) [file pcbi.1006343.s006.zip › S6_File/pyphi-v1.1.0/test/pylintrc]

[MESSAGES CONTROL]

disable=
  bad-whitespace,
  missing-docstring,
  redefined-outer-name,
  too-few-public-methods,
  no-member,
  invalid-name,
  protected-access,
  expression-not-assigned,
  pointless-statement,
  unused-argument,
  too-many-arguments,
  no-self-use,
