# Supplementary material for: PyPhi: A toolbox for integrated information theory
Source: PLoS Comput Biol. 2018 Jul 26;14(7):e1006343. doi: 10.1371/journal.pcbi.1006343 (PMC6080800; doi:10.1371/journal.pcbi.1006343)
Supplement: S1 File — Note that installing PyPhi via ‘pip’ or downloading the source code from GitHub is recommended in order to obtain the most up-to-date version of the software. (ZIP) [file pcbi.1006343.s006.zip › S6_File/pyphi-v1.1.0/test/test_subsystem.py]

#!/usr/bin/env python3
# -*- coding: utf-8 -*-
# test_subsystem.py

import numpy as np
import pytest

import example_networks
from pyphi import Direction, Network, config, exceptions
from pyphi.models import (Concept, Cut,
                          MaximallyIrreducibleCause,
                          MaximallyIrreducibleEffect,
                          RepertoireIrreducibilityAnalysis)
from pyphi.subsystem import Subsystem


@config.override(VALIDATE_SUBSYSTEM_STATES=True)
def test_subsystem_validation(s):
    # Wrong state length.
    with pytest.raises(ValueError):
        s = Subsystem(s.network, (0, 0), s.node_indices)
    # Wrong state values.
    with pytest.raises(ValueError):
        s = Subsystem(s.network, (2, 0, 0), s.node_indices)
    # Disallow impossible states at subsystem level (we don't want to return a
    # phi-value associated with an impossible state).
    net = example_networks.simple()
    with pytest.raises(exceptions.StateUnreachableError):
        s = Subsystem(net, (0, 1, 0), s.node_indices)


def test_validate_cut_nodes_equal_subsystem_nodes(s):
    assert s.node_indices == (0, 1, 2)

    cut = Cut((0,), (1, 2))  # A-ok
    Subsystem(s.network, s.state, s.node_indices, cut=cut)

    cut = Cut((0,), (1,))  # missing node 2 in cut
    with pytest.raises(ValueError):
        Subsystem(s.network, s.state, s.node_indices, cut=cut)

    cut = Cut((0,), (1, 2))  # missing node 2 in subsystem
    with pytest.raises(ValueError):
        Subsystem(s.network, s.state, (0, 1), cut=cut)


def test_empty_init(s):
    # Empty mechanism
    s = Subsystem(s.network, s.state, ())
    assert s.nodes == ()


def test_default_nodes(s):
    s = Subsystem(s.network, s.state)
    assert s.node_indices == (0, 1, 2)


def test_eq(subsys_n0n2, subsys_n1n2):
    assert subsys_n0n2 == subsys_n0n2
    assert subsys_n0n2 != subsys_n1n2
    assert subsys_n0n2 is not None
    assert subsys_n1n2 is not None


def test_cmp(subsys_n0n2, subsys_n1n2, s):
    assert s > subsys_n0n2
    assert s > subsys_n1n2
    assert subsys_n0n2 >= subsys_n1n2
    assert s >= subsys_n0n2
    assert subsys_n0n2 < s
    assert subsys_n1n2 < s
    assert subsys_n0n2 <= s
    assert subsys_n0n2 <= subsys_n1n2


def test_len(s, big_subsys_0_thru_3, big_subsys_all):
    assert len(s) == 3
    assert len(big_subsys_0_thru_3) == 4
    assert len(big_subsys_all) == 5


def test_size(s, big_subsys_0_thru_3, big_subsys_all):
    assert s.size == 3
    assert big_subsys_0_thru_3.size == 4
    assert big_subsys_all.size == 5


def test_hash(s):
    print(hash(s))


def test_indices2nodes(s):
    subsys = s  # 3-node subsystem
    assert subsys.indices2nodes(()) == ()
    assert subsys.indices2nodes((1,)) == (subsys.nodes[1],)
    assert subsys.indices2nodes((0, 2)) == (subsys.nodes[0], subsys.nodes[2])


def test_indices2nodes_with_bad_indices(subsys_n1n2):
    with pytest.raises(ValueError):
        subsys_n1n2.indices2nodes((3, 4))  # indices not in network
    with pytest.raises(ValueError):
        subsys_n1n2.indices2nodes((0,))  # index n0 in network but not subsytem


def test_is_cut(s):
    assert s.is_cut is False
    s = Subsystem(s.network, s.state, s.node_indices, cut=Cut((0,), (1, 2)))
    assert s.is_cut is True


def test_proper_state(subsys_n0n2, subsys_n1n2):
    # state == (1, 0, 0)
    assert subsys_n0n2.proper_state == (1, 0)
    assert subsys_n1n2.proper_state == (0, 0)


def test_apply_cut(s):
    cut = Cut((0, 1), (2,))
    cut_s = s.apply_cut(cut)
    assert s.network == cut_s.network
    assert s.state == cut_s.state
    assert s.node_indices == cut_s.node_indices
    assert np.array_equal(cut_s.tpm, s.tpm)
    assert np.array_equal(cut_s.cm, cut.apply_cut(s.cm))


def test_cut_indices(s, subsys_n1n2):
    assert s.cut_indices == (0, 1, 2)
    assert subsys_n1n2.cut_indices == (1, 2)


def test_cut_mechanisms(s):
    assert list(s.cut_mechanisms) == []
    assert list(s.apply_cut(Cut((0, 1), (2,))).cut_mechanisms) == [
        (0, 2), (1, 2), (0, 1, 2)]


def test_cut_node_labels(s):
    assert s.cut_node_labels == s.node_labels


def test_specify_elements_with_labels(standard):
    network = Network(standard.tpm, node_labels=('A', 'B', 'C'))
    subsystem = Subsystem(network, (0, 0, 0), ('B', 'C'))
    assert subsystem.node_indices == (1, 2)
    assert tuple(node.label for node in subsystem.nodes) == ('B', 'C')
    assert str(subsystem) == 'Subsystem(B, C)'


def test_null_concept(s):
    cause = MaximallyIrreducibleCause(
        RepertoireIrreducibilityAnalysis(
            repertoire=s.unconstrained_cause_repertoire(()), phi=0,
            direction=Direction.CAUSE, mechanism=(), purview=(),
            partition=None, partitioned_repertoire=None))
    effect = MaximallyIrreducibleEffect(
        RepertoireIrreducibilityAnalysis(
            repertoire=s.unconstrained_effect_repertoire(()), phi=0,
            direction=Direction.EFFECT, mechanism=(), purview=(),
            partition=None, partitioned_repertoire=None))
    assert (s.null_concept ==
            Concept(mechanism=(), cause=cause, effect=effect, subsystem=s))


def test_concept_no_mechanism(s):
    assert s.concept(()) == s.null_concept


def test_concept_nonexistent(s):
    assert not s.concept((0, 2))
