# Supplementary material for: PyPhi: A toolbox for integrated information theory
Source: PLoS Comput Biol. 2018 Jul 26;14(7):e1006343. doi: 10.1371/journal.pcbi.1006343 (PMC6080800; doi:10.1371/journal.pcbi.1006343)
Supplement: S1 File — Note that installing PyPhi via ‘pip’ or downloading the source code from GitHub is recommended in order to obtain the most up-to-date version of the software. (ZIP) [file pcbi.1006343.s006.zip › S6_File/pyphi-v1.1.0/test/test_node.py]

#!/usr/bin/env python3
# -*- coding: utf-8 -*-
# test_node.py

import numpy as np

from pyphi.node import Node, expand_node_tpm, generate_nodes
from pyphi.subsystem import Subsystem


def test_node_init_tpm(s):
    answer = [
        np.array([[[[1, 0],
                    [0, 1]],
                   [[0, 1],
                    [0, 1]]]]),
        np.array([[[[1, 0],
                    [0, 1]]]]),
        np.array([[[[1, 0]],
                   [[0, 1]]],
                  [[[0, 1]],
                   [[1, 0]]]])
    ]
    for node in s.nodes:
        assert np.array_equal(node.tpm, answer[node.index])


def test_node_init_inputs(s):
    answer = [
        s.node_indices[1:],
        s.node_indices[2:3],
        s.node_indices[:2]
    ]
    for node in s.nodes:
        assert set(node.inputs) == set(answer[node.index])


def test_node_eq(s):
    assert s.nodes[1] == Node(s.tpm, s.cm, 1, 0, 'B')


def test_node_neq_by_index(s):
    assert s.nodes[0] != Node(s.tpm, s.cm, 1, 0, 'B')


def test_node_neq_by_state(s):
    other_s = Subsystem(s.network, (1, 1, 1), s.node_indices)
    assert other_s.nodes[1] != Node(s.tpm, s.cm, 1, 0, 'B')


def test_repr(s):
    print(repr(s.nodes[0]))


def test_str(s):
    print(str(s.nodes[0]))


def test_expand_tpm():
    tpm = np.array([
        [[0, 1]]
    ])
    answer = np.array([
        [[0, 1],
         [0, 1]],
        [[0, 1],
         [0, 1]]
    ])
    assert np.array_equal(expand_node_tpm(tpm), answer)


def test_generate_nodes(s):
    nodes = generate_nodes(s.tpm, s.cm, s.state, s.node_indices, s.node_labels)

    node0_tpm = np.array([
        [[[1, 0],
          [0, 1]],
         [[0, 1],
          [0, 1]]]
    ])
    assert np.array_equal(nodes[0].tpm, node0_tpm)
    assert nodes[0].inputs == set([1, 2])
    assert nodes[0].outputs == set([2])
    assert nodes[0].label == 'A'

    node1_tpm = np.array([
        [[[1, 0],
          [0, 1]]]
    ])
    assert np.array_equal(nodes[1].tpm, node1_tpm)
    assert nodes[1].inputs == set([2])
    assert nodes[1].outputs == set([0, 2])
    assert nodes[1].label == 'B'

    node2_tpm = np.array([
        [[[1, 0]],
         [[0, 1]]],
        [[[0, 1]],
         [[1, 0]]]
    ])
    assert np.array_equal(nodes[2].tpm, node2_tpm)
    assert nodes[2].inputs == set([0, 1])
    assert nodes[2].outputs == set([0, 1])
    assert nodes[2].label == 'C'


def test_generate_nodes_default_labels(s):
    nodes = generate_nodes(s.tpm, s.cm, s.state, s.node_indices)
    assert [n.label for n in nodes] == ['n0', 'n1', 'n2']
