# Supplementary material for: PyPhi: A toolbox for integrated information theory
Source: PLoS Comput Biol. 2018 Jul 26;14(7):e1006343. doi: 10.1371/journal.pcbi.1006343 (PMC6080800; doi:10.1371/journal.pcbi.1006343)
Supplement: S1 File — Note that installing PyPhi via ‘pip’ or downloading the source code from GitHub is recommended in order to obtain the most up-to-date version of the software. (ZIP) [file pcbi.1006343.s006.zip › S6_File/pyphi-v1.1.0/pyphi/log.py]

#!/usr/bin/env python3
# -*- coding: utf-8 -*-
# log.py

"""Utilities for logging and progress bars."""

import logging

from tqdm import tqdm


class TqdmHandler(logging.StreamHandler):
    """Logging handler that writes through ``tqdm`` in order to not break
    progress bars.
    """
    def emit(self, record):
        try:
            msg = self.format(record)
            tqdm.write(msg, file=self.stream, end=self.terminator)
            self.flush()
        except Exception:  # pylint: disable=broad-except
            self.handleError(record)
