# Supplementary material for: PyPhi: A toolbox for integrated information theory
Source: PLoS Comput Biol. 2018 Jul 26;14(7):e1006343. doi: 10.1371/journal.pcbi.1006343 (PMC6080800; doi:10.1371/journal.pcbi.1006343)
Supplement: S1 File — Note that installing PyPhi via ‘pip’ or downloading the source code from GitHub is recommended in order to obtain the most up-to-date version of the software. (ZIP) [file pcbi.1006343.s006.zip › S6_File/pyphi-v1.1.0/pyphi/registry.py]

#!/usr/bin/env python3
# -*- coding: utf-8 -*-
# registry.py

"""
A function registry for storing custom measures and partition strategies.
"""

from collections.abc import Mapping


class Registry(Mapping):
    """Generic registry for user-supplied functions.

    See ``pyphi.subsystem.PartitionRegistry`` and
    ``pyphi.distance.MeasureRegistry`` for concrete usage examples.
    """
    desc = ''

    def __init__(self):
        self.store = {}

    def register(self, name):
        """Decorator for registering a function with PyPhi.

        Args:
            name (string): The name of the function
        """
        def register_func(func):
            self.store[name] = func
            return func
        return register_func

    def all(self):
        """Return a list of all registered functions"""
        return list(self)

    def __iter__(self):
        return iter(self.store)

    def __len__(self):
        return len(self.store)

    def __getitem__(self, name):
        try:
            return self.store[name]
        except KeyError:
            raise KeyError(
                '"{}" not found. Try using one of the installed {} {} or '
                'register your own.'.format(name, self.desc, self.all()))
