# Supplementary material for: PyPhi: A toolbox for integrated information theory
Source: PLoS Comput Biol. 2018 Jul 26;14(7):e1006343. doi: 10.1371/journal.pcbi.1006343 (PMC6080800; doi:10.1371/journal.pcbi.1006343)
Supplement: S1 File — Note that installing PyPhi via ‘pip’ or downloading the source code from GitHub is recommended in order to obtain the most up-to-date version of the software. (ZIP) [file pcbi.1006343.s006.zip › S6_File/pyphi-v1.1.0/pyphi/constants.py]

#!/usr/bin/env python3
# -*- coding: utf-8 -*-
# constants.py

"""
Package-wide constants.
"""

import pickle

import joblib

from . import config

#: The threshold below which we consider differences in phi values to be zero.
EPSILON = 10 ** - config.PRECISION

#: Label for the filesystem cache backend.
FILESYSTEM = 'fs'

#: Label for the MongoDB cache backend.
DATABASE = 'db'

#: The protocol used for pickling objects.
PICKLE_PROTOCOL = pickle.HIGHEST_PROTOCOL

#: The joblib ``Memory`` object for persistent caching without a database.
joblib_memory = joblib.Memory(cachedir=config.FS_CACHE_DIRECTORY,
                              verbose=config.FS_CACHE_VERBOSITY)

#: Node states
OFF = (0,)
ON = (1,)
