# Supplementary material for: PyPhi: A toolbox for integrated information theory
Source: PLoS Comput Biol. 2018 Jul 26;14(7):e1006343. doi: 10.1371/journal.pcbi.1006343 (PMC6080800; doi:10.1371/journal.pcbi.1006343)
Supplement: S1 File — Note that installing PyPhi via ‘pip’ or downloading the source code from GitHub is recommended in order to obtain the most up-to-date version of the software. (ZIP) [file pcbi.1006343.s006.zip › S6_File/pyphi-v1.1.0/pyphi/models/subsystem.py]

#!/usr/bin/env python3
# -*- coding: utf-8 -*-
# models/subsystem.py

"""Subsystem-level objects."""

import collections

from . import cmp, fmt
from .. import utils

_sia_attributes = ['phi', 'ces', 'partitioned_ces', 'subsystem',
                   'cut_subsystem']


def _concept_sort_key(concept):
    return (len(concept.mechanism), concept.mechanism)


class CauseEffectStructure(cmp.Orderable, collections.Sequence):
    """A collection of concepts."""

    def __init__(self, concepts=(), subsystem=None, time=None):
        # Normalize the order of concepts
        self.concepts = tuple(sorted(concepts, key=_concept_sort_key))
        self.subsystem = subsystem
        self.time = time

    def __len__(self):
        return len(self.concepts)

    def __iter__(self):
        return iter(self.concepts)

    def __getitem__(self, i):
        return self.concepts[i]

    def __repr__(self):
        return fmt.make_repr(self, ['concepts', 'subsystem', 'time'])

    def __str__(self):
        return fmt.fmt_ces(self)

    @cmp.sametype
    def __eq__(self, other):
        return self.concepts == other.concepts

    def __hash__(self):
        return hash((self.concepts, self.subsystem))

    def order_by(self):
        return [self.concepts]

    def to_json(self):
        return {'concepts': self.concepts, 'subsystem': self.subsystem,
                'time': self.time}

    @property
    def mechanisms(self):
        """The mechanism of each concept."""
        return [concept.mechanism for concept in self]

    @property
    def phis(self):
        """The |small_phi| values of each concept."""
        return [concept.phi for concept in self]

    @property
    def labeled_mechanisms(self):
        """The labeled mechanism of each concept."""
        label = self.subsystem.node_labels.indices2labels
        return tuple(list(label(mechanism)) for mechanism in self.mechanisms)


class SystemIrreducibilityAnalysis(cmp.Orderable):
    """An analysis of system irreducibility (|big_phi|).

    Contains the |big_phi| value of the |Subsystem|, the cause-effect
    structure, and all the intermediate results obtained in the course of
    computing them.

    These can be compared with the built-in Python comparison operators (``<``,
    ``>``, etc.). First, |big_phi| values are compared. Then, if these are
    equal up to |PRECISION|, the one with the larger subsystem is greater.

    Attributes:
        phi (float): The |big_phi| value for the subsystem when taken against
            this analysis, *i.e.* the difference between the cause-effect
            structure and the partitioned cause-effect structure for this
            analysis.
        ces (CauseEffectStructure): The cause-effect structure of
            the whole subsystem.
        partitioned_ces (CauseEffectStructure): The cause-effect structure when
            the subsystem is cut.
        subsystem (Subsystem): The subsystem this analysis was calculated for.
        cut_subsystem (Subsystem): The subsystem with the minimal cut applied.
        time (float): The number of seconds it took to calculate.
    """

    def __init__(self, phi=None, ces=None, partitioned_ces=None,
                 subsystem=None, cut_subsystem=None, time=None):
        self.phi = phi
        self.ces = ces
        self.partitioned_ces = partitioned_ces
        self.subsystem = subsystem
        self.cut_subsystem = cut_subsystem
        self.time = time

    def __repr__(self):
        return fmt.make_repr(self, _sia_attributes)

    def __str__(self, ces=True):
        return fmt.fmt_sia(self, ces=ces)

    def print(self, ces=True):
        """Print this |SystemIrreducibilityAnalysis|, optionally without
        cause-effect structures.
        """
        print(self.__str__(ces=ces))

    @property
    def small_phi_time(self):
        """The number of seconds it took to calculate the CES."""
        return self.ces.time

    @property
    def cut(self):
        """The unidirectional cut that makes the least difference to the
        subsystem.
        """
        return self.cut_subsystem.cut

    @property
    def network(self):
        """The network the subsystem belongs to."""
        return self.subsystem.network

    unorderable_unless_eq = ['network']

    def order_by(self):
        return [self.phi, len(self.subsystem), self.subsystem.node_indices]

    def __eq__(self, other):
        return cmp.general_eq(self, other, _sia_attributes)

    def __bool__(self):
        """A |SystemIrreducibilityAnalysis| is ``True`` if it has
        |big_phi > 0|.
        """
        return not utils.eq(self.phi, 0)

    def __hash__(self):
        return hash((self.phi,
                     self.ces,
                     self.partitioned_ces,
                     self.subsystem,
                     self.cut_subsystem))

    def to_json(self):
        """Return a JSON-serializable representation."""
        return {
            attr: getattr(self, attr)
            for attr in _sia_attributes + ['time', 'small_phi_time']
        }

    @classmethod
    def from_json(cls, dct):
        del dct['small_phi_time']
        return cls(**dct)


def _null_ces(subsystem):
    """Return an empty CES."""
    ces = CauseEffectStructure((), subsystem=subsystem)
    ces.time = 0.0
    return ces


def _null_sia(subsystem, phi=0.0):
    """Return a |SystemIrreducibilityAnalysis| with zero |big_phi| and empty
    cause-effect structures.

    This is the analysis result for a reducible subsystem.
    """
    return SystemIrreducibilityAnalysis(subsystem=subsystem,
                                        cut_subsystem=subsystem,
                                        phi=phi,
                                        ces=_null_ces(subsystem),
                                        partitioned_ces=_null_ces(subsystem))
