# Supplementary material for: PyPhi: A toolbox for integrated information theory
Source: PLoS Comput Biol. 2018 Jul 26;14(7):e1006343. doi: 10.1371/journal.pcbi.1006343 (PMC6080800; doi:10.1371/journal.pcbi.1006343)
Supplement: S1 File — Note that installing PyPhi via ‘pip’ or downloading the source code from GitHub is recommended in order to obtain the most up-to-date version of the software. (ZIP) [file pcbi.1006343.s006.zip › S6_File/pyphi-v1.1.0/pyphi/models/cuts.py]

#!/usr/bin/env python3
# -*- coding: utf-8 -*-
# models/cuts.py

"""Objects that represent partitions of sets of nodes."""

import collections
from itertools import chain

import numpy as np

from . import cmp, fmt
from .. import connectivity, utils


class _CutBase:
    """Base class for all unidirectional system cuts.

    Concrete cut classes must implement a ``cut_matrix`` method and an
    ``indices`` property. See ``Cut`` for a concrete example.
    """

    @property
    def indices(self):
        """Indices of this cut."""
        raise NotImplementedError

    def cut_matrix(self, n):
        """Return the cut matrix for this cut.

        The cut matrix is a square matrix representing  connections severed
        by the cut: if the connection from node `a` to node `b` is cut,
        `cut_matrix[a, b]` is `1`; otherwise it is `0`.

        Args:
           n (int): The size of the network.
        """
        raise NotImplementedError

    @property
    def is_null(self):
        """Is this cut a null cut?

        All concrete cuts should return ``False``.
        """
        return False

    def apply_cut(self, cm):
        """Return a modified connectivity matrix with all connections that are
        severed by this cut removed.

        Args:
            cm (np.ndarray): A connectivity matrix.
        """
        # Invert the cut matrix, creating a matrix of preserved connections
        inverse = np.logical_not(self.cut_matrix(cm.shape[0])).astype(int)
        return cm * inverse

    def cuts_connections(self, a, b):
        """Check if this cut severs any connections from ``a`` to ``b``.

        Args:
            a (tuple[int]): A set of nodes.
            b (tuple[int]): A set of nodes.
        """
        n = max(self.indices) + 1
        return self.cut_matrix(n)[np.ix_(a, b)].any()

    def splits_mechanism(self, mechanism):
        """Check if this cut splits a mechanism.

        Args:
            mechanism (tuple[int]): The mechanism in question.

        Returns:
            bool: ``True`` if `mechanism` has elements on both sides of the
            cut; ``False`` otherwise.
        """
        return self.cuts_connections(mechanism, mechanism)

    def all_cut_mechanisms(self):
        """Return all mechanisms with elements on both sides of this cut.

        Yields:
            tuple[int]: The next cut mechanism.
        """
        for mechanism in utils.powerset(self.indices, nonempty=True):
            if self.splits_mechanism(mechanism):
                yield mechanism


class NullCut(_CutBase):
    """The cut that does nothing."""

    def __init__(self, indices, node_labels=None):
        self._indices = indices
        self.node_labels = node_labels

    @property
    def is_null(self):
        """This is the only cut where ``is_null == True``."""
        return True

    @property
    def indices(self):
        """Indices of the cut."""
        return self._indices

    def cut_matrix(self, n):
        """Return a matrix of zeros."""
        return np.zeros((n, n))

    def to_json(self):
        return {'indices': self.indices}

    def __repr__(self):
        return fmt.make_repr(self, ['indices'])

    def __str__(self):
        return 'NullCut({})'.format(self.indices)

    @cmp.sametype
    def __eq__(self, other):
        return self.indices == other.indices

    def __hash__(self):
        return hash(self.indices)


class Cut(_CutBase):
    """Represents a unidirectional cut.

    Attributes:
        from_nodes (tuple[int]): Connections from this group of nodes to those
            in ``to_nodes`` are from_nodes.
        to_nodes (tuple[int]): Connections to this group of nodes from those in
            ``from_nodes`` are from_nodes.
    """
    # Don't construct an attribute dictionary; see
    # https://docs.python.org/3.3/reference/datamodel.html#notes-on-using-slots
    __slots__ = ('from_nodes', 'to_nodes', 'node_labels')

    def __init__(self, from_nodes, to_nodes, node_labels=None):
        self.from_nodes = from_nodes
        self.to_nodes = to_nodes
        self.node_labels = node_labels

    @property
    def indices(self):
        """Indices of this cut."""
        return tuple(sorted(set(self.from_nodes + self.to_nodes)))

    def cut_matrix(self, n):
        """Compute the cut matrix for this cut.

        The cut matrix is a square matrix which represents connections severed
        by the cut.

        Args:
           n (int): The size of the network.

        Example:
            >>> cut = Cut((1,), (2,))
            >>> cut.cut_matrix(3)
            array([[0., 0., 0.],
                   [0., 0., 1.],
                   [0., 0., 0.]])
        """
        return connectivity.relevant_connections(n, self.from_nodes,
                                                 self.to_nodes)

    @cmp.sametype
    def __eq__(self, other):
        return (self.from_nodes == other.from_nodes and
                self.to_nodes == other.to_nodes)

    def __hash__(self):
        return hash((self.from_nodes, self.to_nodes))

    def __repr__(self):
        return fmt.make_repr(self, ['from_nodes', 'to_nodes'])

    def __str__(self):
        return fmt.fmt_cut(self)

    def to_json(self):
        """Return a JSON-serializable representation."""
        return {'from_nodes': self.from_nodes, 'to_nodes': self.to_nodes}


class KCut(_CutBase):
    """A cut that severs all connections between parts of a K-partition."""

    def __init__(self, direction, partition, node_labels=None):
        self.direction = direction
        self.partition = partition
        self.node_labels = node_labels

    @property
    def indices(self):
        assert self.partition.mechanism == self.partition.purview
        return self.partition.mechanism

    def cut_matrix(self, n):
        """The matrix of connections that are severed by this cut."""
        cm = np.zeros((n, n))

        for part in self.partition:
            from_, to = self.direction.order(part.mechanism, part.purview)
            # All indices external to this part
            external = tuple(set(self.indices) - set(to))
            cm[np.ix_(from_, external)] = 1

        return cm

    @cmp.sametype
    def __eq__(self, other):
        return (self.partition == other.partition and
                self.direction == other.direction)

    def __hash__(self):
        return hash((self.direction, self.partition))

    def __repr__(self):
        return fmt.make_repr(self, ['direction', 'partition'])

    # TODO: improve
    def __str__(self):
        return fmt.fmt_kcut(self)

    def to_json(self):
        return {'direction': self.direction, 'partition': self.partition}


class ActualCut(KCut):
    """Represents an cut for a |Transition|."""

    @property
    def indices(self):
        return tuple(sorted(set(self.partition.mechanism +
                                self.partition.purview)))


class Part(collections.namedtuple('Part', ['mechanism', 'purview'])):
    """Represents one part of a |Bipartition|.

    Attributes:
        mechanism (tuple[int]): The nodes in the mechanism for this part.
        purview (tuple[int]): The nodes in the mechanism for this part.

    Example:
        When calculating |small_phi| of a 3-node subsystem, we partition the
        system in the following way::

            mechanism:  A,C    B
                        ─── ✕ ───
              purview:   B    A,C

        This class represents one term in the above product.
    """

    __slots__ = ()

    def to_json(self):
        """Return a JSON-serializable representation."""
        return {'mechanism': self.mechanism, 'purview': self.purview}


class KPartition(collections.abc.Sequence):
    """A partition with an arbitrary number of parts."""

    __slots__ = ['parts', 'node_labels']

    def __init__(self, *parts, node_labels=None):
        self.parts = parts
        self.node_labels = node_labels

    def __len__(self):
        return len(self.parts)

    def __getitem__(self, index):
        return self.parts[index]

    def __eq__(self, other):
        if not isinstance(other, KPartition):
            return NotImplemented
        return self.parts == other.parts

    def __hash__(self):
        return hash(self.parts)

    def __str__(self):
        return fmt.fmt_partition(self)

    def __repr__(self):
        return fmt.make_repr(self, ['parts', 'node_labels'])

    @property
    def mechanism(self):
        """tuple[int]: The nodes of the mechanism in the partition."""
        return tuple(sorted(
            chain.from_iterable(part.mechanism for part in self)))

    @property
    def purview(self):
        """tuple[int]: The nodes of the purview in the partition."""
        return tuple(sorted(
            chain.from_iterable(part.purview for part in self)))

    def normalize(self):
        """Normalize the order of parts in the partition."""
        return type(self)(*sorted(self), node_labels=self.node_labels)

    def to_json(self):
        return {'parts': list(self)}

    @classmethod
    def from_json(cls, dct):
        return cls(*dct['parts'])


class Bipartition(KPartition):
    """A bipartition of a mechanism and purview.

    Attributes:
        part0 (Part): The first part of the partition.
        part1 (Part): The second part of the partition.
    """

    __slots__ = KPartition.__slots__

    def to_json(self):
        """Return a JSON-serializable representation."""
        return {'part0': self[0], 'part1': self[1]}

    @classmethod
    def from_json(cls, dct):
        return cls(dct['part0'], dct['part1'])


class Tripartition(KPartition):
    """A partition with three parts."""

    __slots__ = KPartition.__slots__
