# Supplementary material for: PyPhi: A toolbox for integrated information theory
Source: PLoS Comput Biol. 2018 Jul 26;14(7):e1006343. doi: 10.1371/journal.pcbi.1006343 (PMC6080800; doi:10.1371/journal.pcbi.1006343)
Supplement: S1 File — Note that installing PyPhi via ‘pip’ or downloading the source code from GitHub is recommended in order to obtain the most up-to-date version of the software. (ZIP) [file pcbi.1006343.s006.zip › S6_File/pyphi-v1.1.0/pyphi/compute/parallel.py]

#!/usr/bin/env python3
# -*- coding: utf-8 -*-
# compute/parallel.py


"""
Utilities for parallel computation.
"""

import logging
import multiprocessing
import sys
import threading
from itertools import chain, islice

from tblib import Traceback
from tqdm import tqdm

from .. import config

log = logging.getLogger(__name__)


def get_num_processes():
    """Return the number of processes to use in parallel."""
    cpu_count = multiprocessing.cpu_count()

    if config.NUMBER_OF_CORES == 0:
        raise ValueError(
            'Invalid NUMBER_OF_CORES; value may not be 0.')

    if config.NUMBER_OF_CORES > cpu_count:
        log.info('Requesting %s cores; only %s available',
                 config.NUMBER_OF_CORES, cpu_count)
        return cpu_count

    if config.NUMBER_OF_CORES < 0:
        num = cpu_count + config.NUMBER_OF_CORES + 1
        if num <= 0:
            raise ValueError(
                'Invalid NUMBER_OF_CORES; negative value is too negative: '
                'requesting {} cores, {} available.'.format(num, cpu_count))

        return num

    return config.NUMBER_OF_CORES


class ExceptionWrapper:
    """A picklable wrapper suitable for passing exception tracebacks through
    instances of ``multiprocessing.Queue``.

    Args:
        exception (Exception): The exception to wrap.
    """

    def __init__(self, exception):  # coverage: disable
        self.exception = exception
        _, _, tb = sys.exc_info()
        self.tb = Traceback(tb)

    def reraise(self):
        """Re-raise the exception."""
        raise self.exception.with_traceback(self.tb.as_traceback())


POISON_PILL = None
Q_MAX_SIZE = multiprocessing.synchronize.SEM_VALUE_MAX


class MapReduce:
    """An engine for doing heavy computations over an iterable.

    This is similar to ``multiprocessing.Pool``, but allows computations to
    shortcircuit, and supports both parallel and sequential computations.

    Args:
        iterable (Iterable): A collection of objects to perform a computation
            over.
        *context: Any additional data necessary to complete the computation.

    Any subclass of ``MapReduce`` must implement three methods::

        - ``empty_result``,
        - ``compute``, (map), and
        - ``process_result`` (reduce).

    The engine includes a builtin ``tqdm`` progress bar; this can be disabled
    by setting ``pyphi.config.PROGRESS_BARS`` to ``False``.

    Parallel operations start a daemon thread which handles log messages sent
    from worker processes.

    Subprocesses spawned by ``MapReduce`` cannot spawn more subprocesses; be
    aware of this when composing nested computations. This is not an issue in
    practice because it is typically most efficient to only parallelize the top
    level computation.
    """

    # Description for the tqdm progress bar
    description = ''

    def __init__(self, iterable, *context):
        self.iterable = iterable
        self.context = context
        self.done = False
        self.progress = self.init_progress_bar()

        # Attributes used by parallel computations
        self.task_queue = None
        self.result_queue = None
        self.log_queue = None
        self.log_thread = None
        self.processes = None
        self.num_processes = None
        self.tasks = None
        self.complete = None

    def empty_result(self, *context):
        """Return the default result with which to begin the computation."""
        raise NotImplementedError

    @staticmethod
    def compute(obj, *context):
        """Map over a single object from ``self.iterable``."""
        raise NotImplementedError

    def process_result(self, new_result, old_result):
        """Reduce handler.

        Every time a new result is generated by ``compute``, this method is
        called with the result and the previous (accumulated) result. This
        method compares or collates these two values, returning the new result.

        Setting ``self.done`` to ``True`` in this method will abort the
        remainder of the computation, returning this final result.
        """
        raise NotImplementedError

    #: Is this process a subprocess in a parallel computation?
    _forked = False

    # TODO: pass size of iterable alongside?
    def init_progress_bar(self):
        """Initialize and return a progress bar."""
        # Forked worker processes can't show progress bars.
        disable = MapReduce._forked or not config.PROGRESS_BARS

        # Don't materialize iterable unless we have to: huge iterables
        # (e.g. of `KCuts`) eat memory.
        if disable:
            total = None
        else:
            self.iterable = list(self.iterable)
            total = len(self.iterable)

        return tqdm(total=total, disable=disable, leave=False,
                    desc=self.description)

    @staticmethod  # coverage: disable
    def worker(compute, task_queue, result_queue, log_queue, complete,
               *context):
        """A worker process, run by ``multiprocessing.Process``."""
        try:
            MapReduce._forked = True
            log.debug('Worker process starting...')

            configure_worker_logging(log_queue)

            for obj in iter(task_queue.get, POISON_PILL):
                if complete.is_set():
                    log.debug('Worker received signal - exiting early')
                    break

                log.debug('Worker got %s', obj)
                result_queue.put(compute(obj, *context))
                log.debug('Worker finished %s', obj)

            result_queue.put(POISON_PILL)
            log.debug('Worker process exiting')

        except Exception as e:  # pylint: disable=broad-except
            result_queue.put(ExceptionWrapper(e))

    def start_parallel(self):
        """Initialize all queues and start the worker processes and the log
        thread.
        """
        self.num_processes = get_num_processes()

        self.task_queue = multiprocessing.Queue(maxsize=Q_MAX_SIZE)
        self.result_queue = multiprocessing.Queue()
        self.log_queue = multiprocessing.Queue()

        # Used to signal worker processes when a result is found that allows
        # the computation to terminate early.
        self.complete = multiprocessing.Event()

        args = (self.compute, self.task_queue, self.result_queue,
                self.log_queue, self.complete) + self.context
        self.processes = [
            multiprocessing.Process(target=self.worker, args=args, daemon=True)
            for i in range(self.num_processes)]

        for process in self.processes:
            process.start()

        self.log_thread = LogThread(self.log_queue)
        self.log_thread.start()

        self.initialize_tasks()

    def initialize_tasks(self):
        """Load the input queue to capacity.

        Overfilling causes a deadlock when `queue.put` blocks when
        full, so further tasks are enqueued as results are returned.
        """
        # Add a poison pill to shutdown each process.
        self.tasks = chain(self.iterable, [POISON_PILL] * self.num_processes)
        for task in islice(self.tasks, Q_MAX_SIZE):
            log.debug('Putting %s on queue', task)
            self.task_queue.put(task)

    def maybe_put_task(self):
        """Enqueue the next task, if there are any waiting."""
        try:
            task = next(self.tasks)
        except StopIteration:
            pass
        else:
            log.debug('Putting %s on queue', task)
            self.task_queue.put(task)

    def run_parallel(self):
        """Perform the computation in parallel, reading results from the output
        queue and passing them to ``process_result``.
        """
        try:
            self.start_parallel()

            result = self.empty_result(*self.context)

            while self.num_processes > 0:
                r = self.result_queue.get()
                self.maybe_put_task()

                if r is POISON_PILL:
                    self.num_processes -= 1

                elif isinstance(r, ExceptionWrapper):
                    r.reraise()

                else:
                    result = self.process_result(r, result)
                    self.progress.update(1)

                    # Did `process_result` decide to terminate early?
                    if self.done:
                        self.complete.set()

            self.finish_parallel()
        except Exception:
            raise
        finally:
            log.debug('Removing progress bar')
            self.progress.close()

        return result

    def finish_parallel(self):
        """Orderly shutdown of workers."""
        for process in self.processes:
            process.join()

        # Shutdown the log thread
        log.debug('Joining log thread')
        self.log_queue.put(POISON_PILL)
        self.log_thread.join()
        self.log_queue.close()

        # Close all queues
        log.debug('Closing queues')
        self.task_queue.close()
        self.result_queue.close()

    def run_sequential(self):
        """Perform the computation sequentially, only holding two computed
        objects in memory at a time.
        """
        try:
            result = self.empty_result(*self.context)

            for obj in self.iterable:
                r = self.compute(obj, *self.context)
                result = self.process_result(r, result)
                self.progress.update(1)

                # Short-circuited?
                if self.done:
                    break
        except Exception as e:
            raise e
        finally:
            self.progress.close()

        return result

    def run(self, parallel=True):
        """Perform the computation.

        Keyword Args:
            parallel (boolean): If True, run the computation in parallel.
                Otherwise, operate sequentially.
        """
        if parallel:
            return self.run_parallel()
        return self.run_sequential()


# TODO: maintain a single log thread?
class LogThread(threading.Thread):
    """Thread which handles log records sent from ``MapReduce`` processes.

    It listens to an instance of ``multiprocessing.Queue``, rewriting log
    messages to the PyPhi log handler.
    """

    def __init__(self, q):
        self.q = q
        super().__init__()
        self.daemon = True

    def run(self):
        log.debug('Log thread started')
        while True:
            record = self.q.get()
            if record is POISON_PILL:
                break
            logger = logging.getLogger(record.name)
            logger.handle(record)
        log.debug('Log thread exiting')


def configure_worker_logging(queue):  # coverage: disable
    """Configure a worker process to log all messages to ``queue``."""
    logging.config.dictConfig({
        'version': 1,
        'disable_existing_loggers': False,
        'handlers': {
            'queue': {
                'class': 'logging.handlers.QueueHandler',
                'queue': queue,
            },
        },
        'root': {
            'level': 'DEBUG',
            'handlers': ['queue']
        },
    })
