# Supplementary material for: PyPhi: A toolbox for integrated information theory
Source: PLoS Comput Biol. 2018 Jul 26;14(7):e1006343. doi: 10.1371/journal.pcbi.1006343 (PMC6080800; doi:10.1371/journal.pcbi.1006343)
Supplement: S1 File — Note that installing PyPhi via ‘pip’ or downloading the source code from GitHub is recommended in order to obtain the most up-to-date version of the software. (ZIP) [file pcbi.1006343.s006.zip › S6_File/pyphi-v1.1.0/pyphi/__about__.py]

#!/usr/bin/env python3
# -*- coding: utf-8 -*-
# __about__.py

"""PyPhi metadata."""

__title__ = 'pyphi'
__version__ = '1.1.0'
__description__ = 'Python library for computing integrated information.'
__author__ = 'William GP Mayner'
__author_email__ = 'wmayner@gmail.com'
__author_website__ = 'http://willmayner.com'
__copyright__ = 'Copyright 2014-2018 Will Mayner'
__license__ = 'GNU General Public License v3.0'
__url__ = 'http://github.com/wmayner/pyphi'

__all__ = ['__title__', '__version__', '__description__', '__author__',
           '__author_email__', '__author_website__', '__copyright__',
           '__license__', '__url__']
