# Supplementary material for: PyPhi: A toolbox for integrated information theory
Source: PLoS Comput Biol. 2018 Jul 26;14(7):e1006343. doi: 10.1371/journal.pcbi.1006343 (PMC6080800; doi:10.1371/journal.pcbi.1006343)
Supplement: S1 File — Note that installing PyPhi via ‘pip’ or downloading the source code from GitHub is recommended in order to obtain the most up-to-date version of the software. (ZIP) [file pcbi.1006343.s006.zip › S6_File/pyphi-v1.1.0/pyphi/exceptions.py]

#!/usr/bin/env python3
# -*- coding: utf-8 -*-
# exceptions.py

"""PyPhi exceptions."""


class StateUnreachableError(ValueError):
    """The current state cannot be reached from any previous state."""

    def __init__(self, state):
        self.state = state
        msg = 'The state {} cannot be reached in the given TPM.'
        super().__init__(msg.format(state))


class ConditionallyDependentError(ValueError):
    """The TPM is conditionally dependent."""


class JSONVersionError(ValueError):
    """JSON was serialized with a different version of PyPhi."""


class WrongDirectionError(ValueError):
    """The wrong direction was provided."""
