# Supplementary material for: PyPhi: A toolbox for integrated information theory
Source: PLoS Comput Biol. 2018 Jul 26;14(7):e1006343. doi: 10.1371/journal.pcbi.1006343 (PMC6080800; doi:10.1371/journal.pcbi.1006343)
Supplement: S1 File — Note that installing PyPhi via ‘pip’ or downloading the source code from GitHub is recommended in order to obtain the most up-to-date version of the software. (ZIP) [file pcbi.1006343.s006.zip › S6_File/pyphi-v1.1.0/pyphi/macro.py]

#!/usr/bin/env python3
# -*- coding: utf-8 -*-
# macro.py

"""
Methods for coarse-graining systems to different levels of spatial analysis.
"""

import itertools
import logging
from collections import namedtuple

import numpy as np
from scipy.stats import entropy

from . import compute, config, constants, convert, distribution, utils, validate
from .exceptions import ConditionallyDependentError, StateUnreachableError
from .labels import NodeLabels
from .network import irreducible_purviews
from .node import expand_node_tpm, generate_nodes
from .subsystem import Subsystem
from .tpm import is_state_by_state, marginalize_out, tpm_indices

# Create a logger for this module.
log = logging.getLogger(__name__)

# Load precomputed partition lists.
_NUM_PRECOMPUTED_PARTITION_LISTS = 10
_partition_lists = utils.load_data('partition_lists',
                                   _NUM_PRECOMPUTED_PARTITION_LISTS)


def reindex(indices):
    """Generate a new set of node indices, the size of indices."""
    return tuple(range(len(indices)))


def rebuild_system_tpm(node_tpms):
    """Reconstruct the network TPM from a collection of node TPMs."""
    return np.stack([expand_node_tpm(tpm) for tpm in node_tpms], axis=-1)


def remove_singleton_dimensions(tpm):
    """Remove singleton dimensions from the TPM.

    Singleton dimensions are created by conditioning on a set of elements.
    This removes those elements from the TPM, leaving a TPM that only
    describes the non-conditioned elements.

    Note that indices used in the original TPM must be reindexed for the
    smaller TPM.
    """
    # Don't squeeze out the final dimension (which contains the probability)
    # for networks with one element.
    if tpm.ndim <= 2:
        return tpm

    return tpm.squeeze()[..., tpm_indices(tpm)]


def run_tpm(system, steps, blackbox):
    """Iterate the TPM for the given number of timesteps.

    Returns:
        np.ndarray: tpm * (noise_tpm^(t-1))
    """
    # Generate noised TPM
    # Noise the connections from every output element to elements in other
    # boxes.
    node_tpms = []
    for node in system.nodes:
        node_tpm = node.tpm_on
        for input_node in node.inputs:
            if not blackbox.in_same_box(node.index, input_node):
                if input_node in blackbox.output_indices:
                    node_tpm = marginalize_out([input_node], node_tpm)

        node_tpms.append(node_tpm)

    noised_tpm = rebuild_system_tpm(node_tpms)
    noised_tpm = convert.state_by_node2state_by_state(noised_tpm)

    tpm = convert.state_by_node2state_by_state(system.tpm)

    # Muliply by noise
    tpm = np.dot(tpm, np.linalg.matrix_power(noised_tpm, steps - 1))

    return convert.state_by_state2state_by_node(tpm)


class SystemAttrs(namedtuple('SystemAttrs',
                             ['tpm', 'cm', 'node_indices', 'state'])):
    """An immutable container that holds all the attributes of a subsystem.

    Versions of this object are passed down the steps of the micro-to-macro
    pipeline.
    """
    @property
    def node_labels(self):
        """Return the labels for macro nodes."""
        assert list(self.node_indices)[0] == 0
        labels = list("m{}".format(i) for i in self.node_indices)
        return NodeLabels(labels, self.node_indices)

    @property
    def nodes(self):
        return generate_nodes(self.tpm, self.cm, self.state, self.node_indices,
                              self.node_labels)

    @staticmethod
    def pack(system):
        return SystemAttrs(system.tpm, system.cm, system.node_indices,
                           system.state)

    def apply(self, system):
        system.tpm = self.tpm
        system.cm = self.cm
        system.node_indices = self.node_indices
        system.node_labels = self.node_labels
        system.nodes = self.nodes
        system.state = self.state


class MacroSubsystem(Subsystem):
    """A subclass of |Subsystem| implementing macro computations.

    This subsystem performs blackboxing and coarse-graining of elements.

    Unlike |Subsystem|, whose TPM has dimensionality equal to that of the
    subsystem's network and represents nodes external to the system using
    singleton dimensions, |MacroSubsystem| squeezes the TPM to remove these
    singletons. As a result, the node indices of the system are also squeezed
    to ``0..n`` so they properly index the TPM, and the state-tuple is
    reduced to the size of the system.

    After each macro update (temporal blackboxing, spatial blackboxing, and
    spatial coarse-graining) the TPM, CM, nodes, and state are updated so that
    they correctly represent the updated system.
    """

    # TODO refactor the _blackbox_space, _coarsegrain_space methods to methods
    # on their respective Blackbox and CoarseGrain objects? This would nicely
    # abstract the logic into a discrete, disconnected transformation.

    def __init__(self, network, state, nodes=None, cut=None, mice_cache=None,
                 time_scale=1, blackbox=None, coarse_grain=None):

        # Ensure indices are not a `range`
        micro_node_indices = network.node_labels.coerce_to_indices(nodes)

        # Store original arguments to use in `apply_cut`
        self.network_state = state
        self.micro_node_indices = micro_node_indices  # Internal nodes
        self.time_scale = time_scale
        self.blackbox = blackbox
        self.coarse_grain = coarse_grain

        super().__init__(network, state, micro_node_indices, cut, mice_cache)

        validate.blackbox_and_coarse_grain(blackbox, coarse_grain)

        system = SystemAttrs.pack(self)

        # Shrink TPM to size of internal indices
        # ======================================
        system = self._squeeze(system)

        # Blackbox partial freeze
        # =======================
        if blackbox is not None:
            validate.blackbox(blackbox)
            blackbox = blackbox.reindex()
            system = self._blackbox_partial_noise(blackbox, system)

        # Blackbox over time
        # ==================
        if time_scale != 1:
            assert blackbox is not None
            validate.time_scale(time_scale)
            system = self._blackbox_time(time_scale, blackbox, system)

        # Blackbox in space
        # =================
        if blackbox is not None:
            system = self._blackbox_space(blackbox, system)

        # Coarse-grain in space
        # =====================
        if coarse_grain is not None:
            validate.coarse_grain(coarse_grain)
            coarse_grain = coarse_grain.reindex()
            system = self._coarsegrain_space(coarse_grain, self.is_cut, system)

        system.apply(self)

        validate.subsystem(self)

    @staticmethod
    def _squeeze(system):
        """Squeeze out all singleton dimensions in the Subsystem.

        Reindexes the subsystem so that the nodes are ``0..n`` where ``n`` is
        the number of internal indices in the system.
        """
        assert system.node_indices == tpm_indices(system.tpm)

        internal_indices = tpm_indices(system.tpm)

        tpm = remove_singleton_dimensions(system.tpm)

        # The connectivity matrix is the network's connectivity matrix, with
        # cut applied, with all connections to/from external nodes severed,
        # shrunk to the size of the internal nodes.
        cm = system.cm[np.ix_(internal_indices, internal_indices)]

        state = utils.state_of(internal_indices, system.state)

        # Re-index the subsystem nodes with the external nodes removed
        node_indices = reindex(internal_indices)
        nodes = generate_nodes(tpm, cm, state, node_indices)

        # Re-calcuate the tpm based on the results of the cut
        tpm = rebuild_system_tpm(node.tpm_on for node in nodes)

        return SystemAttrs(tpm, cm, node_indices, state)

    @staticmethod
    def _blackbox_partial_noise(blackbox, system):
        """Noise connections from hidden elements to other boxes."""
        # Noise inputs from non-output elements hidden in other boxes
        node_tpms = []
        for node in system.nodes:
            node_tpm = node.tpm_on
            for input_node in node.inputs:
                if blackbox.hidden_from(input_node, node.index):
                    node_tpm = marginalize_out([input_node], node_tpm)

            node_tpms.append(node_tpm)

        tpm = rebuild_system_tpm(node_tpms)

        return system._replace(tpm=tpm)

    @staticmethod
    def _blackbox_time(time_scale, blackbox, system):
        """Black box the CM and TPM over the given time_scale."""
        blackbox = blackbox.reindex()

        tpm = run_tpm(system, time_scale, blackbox)

        # Universal connectivity, for now.
        n = len(system.node_indices)
        cm = np.ones((n, n))

        return SystemAttrs(tpm, cm, system.node_indices, system.state)

    def _blackbox_space(self, blackbox, system):
        """Blackbox the TPM and CM in space.

        Conditions the TPM on the current value of the hidden nodes. The CM is
        set to universal connectivity.

        .. TODO: change this ^

        This shrinks the size of the TPM by the number of hidden indices; now
        there is only `len(output_indices)` dimensions in the TPM and in the
        state of the subsystem.
        """
        tpm = marginalize_out(blackbox.hidden_indices, system.tpm)

        assert blackbox.output_indices == tpm_indices(tpm)

        tpm = remove_singleton_dimensions(tpm)
        n = len(blackbox)
        cm = np.zeros((n, n))
        for i, j in itertools.product(range(n), repeat=2):
            # TODO: don't pull cm from self
            outputs = self.blackbox.outputs_of(i)
            to = self.blackbox.partition[j]
            if self.cm[np.ix_(outputs, to)].sum() > 0:
                cm[i, j] = 1

        state = blackbox.macro_state(system.state)
        node_indices = blackbox.macro_indices

        return SystemAttrs(tpm, cm, node_indices, state)

    @staticmethod
    def _coarsegrain_space(coarse_grain, is_cut, system):
        """Spatially coarse-grain the TPM and CM."""
        tpm = coarse_grain.macro_tpm(
            system.tpm, check_independence=(not is_cut))

        node_indices = coarse_grain.macro_indices
        state = coarse_grain.macro_state(system.state)

        # Universal connectivity, for now.
        n = len(node_indices)
        cm = np.ones((n, n))

        return SystemAttrs(tpm, cm, node_indices, state)

    @property
    def cut_indices(self):
        """The indices of this system to be cut for |big_phi| computations.

        For macro computations the cut is applied to the underlying
        micro-system.
        """
        return self.micro_node_indices

    @property
    def cut_mechanisms(self):
        """The mechanisms of this system that are currently cut.

        Note that although ``cut_indices`` returns micro indices, this
        returns macro mechanisms.

        Yields:
            tuple[int]
        """
        for mechanism in utils.powerset(self.node_indices, nonempty=True):
            micro_mechanism = self.macro2micro(mechanism)
            if self.cut.splits_mechanism(micro_mechanism):
                yield mechanism

    @property
    def cut_node_labels(self):
        """Labels for the nodes that can be cut.

        These are the labels of the micro elements.
        """
        return self.network.node_labels

    def apply_cut(self, cut):
        """Return a cut version of this |MacroSubsystem|.

        Args:
            cut (Cut): The cut to apply to this |MacroSubsystem|.

        Returns:
            MacroSubsystem: The cut version of this |MacroSubsystem|.
        """
        # TODO: is the MICE cache reusable?
        return MacroSubsystem(
            self.network,
            self.network_state,
            self.micro_node_indices,
            cut=cut,
            time_scale=self.time_scale,
            blackbox=self.blackbox,
            coarse_grain=self.coarse_grain)

    def potential_purviews(self, direction, mechanism, purviews=False):
        """Override Subsystem implementation using Network-level indices."""
        all_purviews = utils.powerset(self.node_indices)
        return irreducible_purviews(
            self.cm, direction, mechanism, all_purviews)

    def macro2micro(self, macro_indices):
        """Return all micro indices which compose the elements specified by
        ``macro_indices``.
        """
        def from_partition(partition, macro_indices):
            micro_indices = itertools.chain.from_iterable(
                partition[i] for i in macro_indices)
            return tuple(sorted(micro_indices))

        if self.blackbox and self.coarse_grain:
            cg_micro_indices = from_partition(self.coarse_grain.partition,
                                              macro_indices)
            return from_partition(self.blackbox.partition,
                                  reindex(cg_micro_indices))
        elif self.blackbox:
            return from_partition(self.blackbox.partition, macro_indices)
        elif self.coarse_grain:
            return from_partition(self.coarse_grain.partition, macro_indices)
        return macro_indices

    def macro2blackbox_outputs(self, macro_indices):
        """Given a set of macro elements, return the blackbox output elements
        which compose these elements.
        """
        if not self.blackbox:
            raise ValueError('System is not blackboxed')

        return tuple(sorted(set(
            self.macro2micro(macro_indices)
        ).intersection(self.blackbox.output_indices)))

    def __repr__(self):
        return "MacroSubsystem(" + repr(self.nodes) + ")"

    def __str__(self):
        return repr(self)

    def __eq__(self, other):
        """Two macro systems are equal if each underlying |Subsystem| is equal
        and all macro attributes are equal.
        """
        if type(self) != type(other):  # pylint: disable=unidiomatic-typecheck
            return False

        return (super().__eq__(other) and
                self.time_scale == other.time_scale and
                self.blackbox == other.blackbox and
                self.coarse_grain == other.coarse_grain)

    def __hash__(self):
        return hash(
            (super().__hash__(),
             self.time_scale,
             self.blackbox,
             self.coarse_grain))


class CoarseGrain(namedtuple('CoarseGrain', ['partition', 'grouping'])):
    """Represents a coarse graining of a collection of nodes.

    Attributes:
        partition (tuple[tuple]): The partition of micro-elements into
            macro-elements.
        grouping (tuple[tuple[tuple]]): The grouping of micro-states into
            macro-states.
    """
    # TODO: validate? Currently implemented in validate.coarse_grain, but
    # should be moved here if this ever has an __init__ method

    @property
    def micro_indices(self):
        """Indices of micro elements represented in this coarse-graining."""
        return tuple(sorted(idx for part in self.partition for idx in part))

    @property
    def macro_indices(self):
        """Indices of macro elements of this coarse-graining."""
        return tuple(range(len(self.partition)))

    def __len__(self):
        return len(self.partition)

    def reindex(self):
        """Re-index this coarse graining to use squeezed indices.

        The output grouping is translated to use indices ``0..n``, where ``n``
        is the number of micro indices in the coarse-graining. Re-indexing does
        not effect the state grouping, which is already index-independent.

        Returns:
            CoarseGrain: A new |CoarseGrain| object, indexed from ``0..n``.

        Example:
            >>> partition = ((1, 2),)
            >>> grouping = (((0,), (1, 2)),)
            >>> coarse_grain = CoarseGrain(partition, grouping)
            >>> coarse_grain.reindex()
            CoarseGrain(partition=((0, 1),), grouping=(((0,), (1, 2)),))
        """
        _map = dict(zip(self.micro_indices, reindex(self.micro_indices)))
        partition = tuple(
            tuple(_map[index] for index in group)
            for group in self.partition
        )
        return CoarseGrain(partition, self.grouping)

    def macro_state(self, micro_state):
        """Translate a micro state to a macro state

        Args:
            micro_state (tuple[int]): The state of the micro nodes in this
                coarse-graining.

        Returns:
            tuple[int]: The state of the macro system, translated as specified
            by this coarse-graining.

        Example:
            >>> coarse_grain = CoarseGrain(((1, 2),), (((0,), (1, 2)),))
            >>> coarse_grain.macro_state((0, 0))
            (0,)
            >>> coarse_grain.macro_state((1, 0))
            (1,)
            >>> coarse_grain.macro_state((1, 1))
            (1,)
        """
        assert len(micro_state) == len(self.micro_indices)

        # TODO: only reindex if this coarse grain is not already from 0..n?
        # make_mapping calls this in a tight loop so it might be more efficient
        # to reindex conditionally.
        reindexed = self.reindex()

        micro_state = np.array(micro_state)
        return tuple(0 if sum(micro_state[list(reindexed.partition[i])])
                     in self.grouping[i][0] else 1
                     for i in self.macro_indices)

    def make_mapping(self):
        """Return a mapping from micro-state to the macro-states based on the
        partition and state grouping of this coarse-grain.

        Return:
            (nd.ndarray): A mapping from micro-states to macro-states. The
            |ith| entry in the mapping is the macro-state corresponding to the
            |ith| micro-state.
        """
        micro_states = utils.all_states(len(self.micro_indices))

        # Find the corresponding macro-state for each micro-state.
        # The i-th entry in the mapping is the macro-state corresponding to the
        # i-th micro-state.
        mapping = [convert.state2le_index(self.macro_state(micro_state))
                   for micro_state in micro_states]
        return np.array(mapping)

    def macro_tpm_sbs(self, state_by_state_micro_tpm):
        """Create a state-by-state coarse-grained macro TPM.

        Args:
            micro_tpm (nd.array): The state-by-state TPM of the micro-system.

        Returns:
            np.ndarray: The state-by-state TPM of the macro-system.
        """
        validate.tpm(state_by_state_micro_tpm, check_independence=False)

        mapping = self.make_mapping()

        num_macro_states = 2 ** len(self.macro_indices)
        macro_tpm = np.zeros((num_macro_states, num_macro_states))

        micro_states = range(2 ** len(self.micro_indices))
        micro_state_transitions = itertools.product(micro_states, repeat=2)

        # For every possible micro-state transition, get the corresponding
        # previous and next macro-state using the mapping and add that
        # probability to the state-by-state macro TPM.
        for previous_state, current_state in micro_state_transitions:
            macro_tpm[mapping[previous_state], mapping[current_state]] += (
                state_by_state_micro_tpm[previous_state, current_state])

        # Re-normalize each row because we're going from larger to smaller TPM
        return np.array([distribution.normalize(row) for row in macro_tpm])

    def macro_tpm(self, micro_tpm, check_independence=True):
        """Create a coarse-grained macro TPM.

        Args:
            micro_tpm (nd.array): The TPM of the micro-system.
            check_independence (bool): Whether to check that the macro TPM is
                conditionally independent.

        Raises:
            ConditionallyDependentError: If ``check_independence`` is ``True``
                and the macro TPM is not conditionally independent.

        Returns:
            np.ndarray: The state-by-node TPM of the macro-system.
        """
        if not is_state_by_state(micro_tpm):
            micro_tpm = convert.state_by_node2state_by_state(micro_tpm)

        macro_tpm = self.macro_tpm_sbs(micro_tpm)

        if check_independence:
            validate.conditionally_independent(macro_tpm)

        return convert.state_by_state2state_by_node(macro_tpm)


class Blackbox(namedtuple('Blackbox', ['partition', 'output_indices'])):
    """Class representing a blackboxing of a system.

    Attributes:
        partition (tuple[tuple[int]]): The partition of nodes into boxes.
        output_indices (tuple[int]): Outputs of the blackboxes.
    """
    # TODO: validate!
    # TODO: validate that output indices are ordered?

    @property
    def hidden_indices(self):
        """All elements hidden inside the blackboxes."""
        return tuple(sorted(set(self.micro_indices) -
                            set(self.output_indices)))

    @property
    def micro_indices(self):
        """Indices of micro-elements in this blackboxing."""
        return tuple(sorted(idx for part in self.partition for idx in part))

    @property
    def macro_indices(self):
        """Fresh indices of macro-elements of the blackboxing."""
        return reindex(self.output_indices)

    def __len__(self):
        return len(self.partition)

    def outputs_of(self, partition_index):
        """The outputs of the partition at ``partition_index``.

        Note that this returns a tuple of element indices, since coarse-
        grained blackboxes may have multiple outputs.
        """
        partition = self.partition[partition_index]
        outputs = set(partition).intersection(self.output_indices)
        return tuple(sorted(outputs))

    def reindex(self):
        """Squeeze the indices of this blackboxing to ``0..n``.

        Returns:
            Blackbox: a new, reindexed |Blackbox|.

        Example:
            >>> partition = ((3,), (2, 4))
            >>> output_indices = (2, 3)
            >>> blackbox = Blackbox(partition, output_indices)
            >>> blackbox.reindex()
            Blackbox(partition=((1,), (0, 2)), output_indices=(0, 1))
        """
        _map = dict(zip(self.micro_indices, reindex(self.micro_indices)))
        partition = tuple(
            tuple(_map[index] for index in group)
            for group in self.partition
        )
        output_indices = tuple(_map[i] for i in self.output_indices)

        return Blackbox(partition, output_indices)

    def macro_state(self, micro_state):
        """Compute the macro-state of this blackbox.

        This is just the state of the blackbox's output indices.

        Args:
            micro_state (tuple[int]): The state of the micro-elements in the
                blackbox.

        Returns:
            tuple[int]: The state of the output indices.
        """
        assert len(micro_state) == len(self.micro_indices)

        reindexed = self.reindex()
        return utils.state_of(reindexed.output_indices, micro_state)

    def in_same_box(self, a, b):
        """Return ``True`` if nodes ``a`` and ``b``` are in the same box."""
        assert a in self.micro_indices
        assert b in self.micro_indices

        for part in self.partition:
            if a in part and b in part:
                return True

        return False

    def hidden_from(self, a, b):
        """Return True if ``a`` is hidden in a different box than ``b``."""
        return a in self.hidden_indices and not self.in_same_box(a, b)


def _partitions_list(N):
    """Return a list of partitions of the |N| binary nodes.

    Args:
        N (int): The number of nodes under consideration.

    Returns:
        list[list]: A list of lists, where each inner list is the set of
        micro-elements corresponding to a macro-element.

    Example:
        >>> _partitions_list(3)
        [[[0, 1], [2]], [[0, 2], [1]], [[0], [1, 2]], [[0], [1], [2]]]
    """
    if N < (_NUM_PRECOMPUTED_PARTITION_LISTS):
        return list(_partition_lists[N])
    else:
        raise ValueError(
            'Partition lists not yet available for system with {} '
            'nodes or more'.format(_NUM_PRECOMPUTED_PARTITION_LISTS))


def all_partitions(indices):
    """Return a list of all possible coarse grains of a network.

    Args:
        indices (tuple[int]): The micro indices to partition.

    Yields:
        tuple[tuple]: A possible partition. Each element of the tuple
        is a tuple of micro-elements which correspond to macro-elements.
    """
    n = len(indices)
    partitions = _partitions_list(n)
    if n > 0:
        partitions[-1] = [list(range(n))]

    for partition in partitions:
        yield tuple(tuple(indices[i] for i in part)
                    for part in partition)


def all_groupings(partition):
    """Return all possible groupings of states for a particular coarse graining
    (partition) of a network.

    Args:
        partition (tuple[tuple]): A partition of micro-elements into macro
            elements.

    Yields:
        tuple[tuple[tuple]]: A grouping of micro-states into macro states of
        system.

    TODO: document exactly how to interpret the grouping.
    """
    if not all(partition):
        raise ValueError('Each part of the partition must have at least one '
                         'element.')

    micro_groupings = [_partitions_list(len(part) + 1) if len(part) > 1
                       else [[[0], [1]]] for part in partition]

    for grouping in itertools.product(*micro_groupings):
        if all(len(element) < 3 for element in grouping):
            yield tuple(tuple(tuple(tuple(state) for state in states)
                              for states in grouping))


def all_coarse_grains(indices):
    """Generator over all possible |CoarseGrains| of these indices.

    Args:
        indices (tuple[int]): Node indices to coarse grain.

    Yields:
        CoarseGrain: The next |CoarseGrain| for ``indices``.
    """
    for partition in all_partitions(indices):
        for grouping in all_groupings(partition):
            yield CoarseGrain(partition, grouping)


def all_coarse_grains_for_blackbox(blackbox):
    """Generator over all |CoarseGrains| for the given blackbox.

    If a box has multiple outputs, those outputs are partitioned into the same
    coarse-grain macro-element.
    """
    for partition in all_partitions(blackbox.output_indices):
        for grouping in all_groupings(partition):
            coarse_grain = CoarseGrain(partition, grouping)
            try:
                validate.blackbox_and_coarse_grain(blackbox, coarse_grain)
            except ValueError:
                continue
            yield coarse_grain


def all_blackboxes(indices):
    """Generator over all possible blackboxings of these indices.

    Args:
        indices (tuple[int]): Nodes to blackbox.

    Yields:
        Blackbox: The next |Blackbox| of ``indices``.
    """
    for partition in all_partitions(indices):
        # TODO? don't consider the empty set here
        # (pass `nonempty=True` to `powerset`)
        for output_indices in utils.powerset(indices):
            blackbox = Blackbox(partition, output_indices)
            try:  # Ensure every box has at least one output
                validate.blackbox(blackbox)
            except ValueError:
                continue
            yield blackbox


class MacroNetwork:
    """A coarse-grained network of nodes.

    See the :ref:`macro-micro` example in the documentation for more
    information.

    Attributes:
        network (Network): The network object of the macro-system.
        phi (float): The |big_phi| of the network's major complex.
        micro_network (Network): The network object of the corresponding micro
            system.
        micro_phi (float): The |big_phi| of the major complex of the
            corresponding micro-system.
        coarse_grain (CoarseGrain): The coarse-graining of micro-elements
            into macro-elements.
        time_scale (int): The time scale the macro-network run over.
        blackbox (Blackbox): The blackboxing of micro elements in the network.
        emergence (float): The difference between the |big_phi| of the macro-
            and the micro-system.
    """

    def __init__(self, network, system, macro_phi, micro_phi, coarse_grain,
                 time_scale=1, blackbox=None):

        self.network = network
        self.system = system
        self.phi = macro_phi
        self.micro_phi = micro_phi
        self.time_scale = time_scale
        self.coarse_grain = coarse_grain
        self.blackbox = blackbox

    def __str__(self):
        return "MacroNetwork(phi={0}, emergence={1})".format(
            self.phi, self.emergence)

    @property
    def emergence(self):
        """Difference between the |big_phi| of the macro and micro systems"""
        return round(self.phi - self.micro_phi, config.PRECISION)


def coarse_graining(network, state, internal_indices):
    """Find the maximal coarse-graining of a micro-system.

    Args:
        network (Network): The network in question.
        state (tuple[int]): The state of the network.
        internal_indices (tuple[int]): Nodes in the micro-system.

    Returns:
        tuple[int, CoarseGrain]: The phi-value of the maximal |CoarseGrain|.
    """
    max_phi = float('-inf')
    max_coarse_grain = CoarseGrain((), ())

    for coarse_grain in all_coarse_grains(internal_indices):
        try:
            subsystem = MacroSubsystem(network, state, internal_indices,
                                       coarse_grain=coarse_grain)
        except ConditionallyDependentError:
            continue

        phi = compute.phi(subsystem)
        if (phi - max_phi) > constants.EPSILON:
            max_phi = phi
            max_coarse_grain = coarse_grain

    return (max_phi, max_coarse_grain)


# TODO: refactor this
def all_macro_systems(network, state, do_blackbox=False, do_coarse_grain=False,
                      time_scales=None):
    """Generator over all possible macro-systems for the network."""
    if time_scales is None:
        time_scales = [1]

    def blackboxes(system):
        # Returns all blackboxes to evaluate
        if not do_blackbox:
            return [None]
        return all_blackboxes(system)

    def coarse_grains(blackbox, system):
        # Returns all coarse-grains to test
        if not do_coarse_grain:
            return [None]
        if blackbox is None:
            return all_coarse_grains(system)
        return all_coarse_grains_for_blackbox(blackbox)

    # TODO? don't consider the empty set here
    # (pass `nonempty=True` to `powerset`)
    for system in utils.powerset(network.node_indices):
        for time_scale in time_scales:
            for blackbox in blackboxes(system):
                for coarse_grain in coarse_grains(blackbox, system):
                    try:
                        yield MacroSubsystem(
                            network, state, system,
                            time_scale=time_scale,
                            blackbox=blackbox,
                            coarse_grain=coarse_grain)
                    except (StateUnreachableError,
                            ConditionallyDependentError):
                        continue


def emergence(network, state, do_blackbox=False, do_coarse_grain=True,
              time_scales=None):
    """Check for the emergence of a micro-system into a macro-system.

    Checks all possible blackboxings and coarse-grainings of a system to find
    the spatial scale with maximum integrated information.

    Use the ``do_blackbox`` and ``do_coarse_grain`` args to specifiy whether to
    use blackboxing, coarse-graining, or both. The default is to just
    coarse-grain the system.

    Args:
        network (Network): The network of the micro-system under investigation.
        state (tuple[int]): The state of the network.
        do_blackbox (bool): Set to ``True`` to enable blackboxing. Defaults to
            ``False``.
        do_coarse_grain (bool): Set to ``True`` to enable coarse-graining.
            Defaults to ``True``.
        time_scales (list[int]): List of all time steps over which to check
            for emergence.

    Returns:
        MacroNetwork: The maximal macro-system generated from the
        micro-system.
    """
    micro_phi = compute.major_complex(network, state).phi

    max_phi = float('-inf')
    max_network = None

    for subsystem in all_macro_systems(network, state, do_blackbox=do_blackbox,
                                       do_coarse_grain=do_coarse_grain,
                                       time_scales=time_scales):
        phi = compute.phi(subsystem)

        if (phi - max_phi) > constants.EPSILON:
            max_phi = phi
            max_network = MacroNetwork(
                network=network,
                macro_phi=phi,
                micro_phi=micro_phi,
                system=subsystem.micro_node_indices,
                time_scale=subsystem.time_scale,
                blackbox=subsystem.blackbox,
                coarse_grain=subsystem.coarse_grain)

    return max_network


# TODO refactor; return a proper model; remove?
def phi_by_grain(network, state):
    # pylint: disable=missing-docstring
    list_of_phi = []

    systems = utils.powerset(network.node_indices, nonempty=True)
    for system in systems:
        micro_subsystem = Subsystem(network, state, system)
        phi = compute.phi(micro_subsystem)
        list_of_phi.append([len(micro_subsystem), phi, system, None])

        for coarse_grain in all_coarse_grains(system):
            try:
                subsystem = MacroSubsystem(network, state, system,
                                           coarse_grain=coarse_grain)
            except ConditionallyDependentError:
                continue

            phi = compute.phi(subsystem)
            list_of_phi.append([len(subsystem), phi, system, coarse_grain])
    return list_of_phi


# TODO write tests
# TODO? give example of doing it for a bunch of coarse-grains in docstring
# (make all groupings and partitions, make_network for each of them, etc.)
def effective_info(network):
    """Return the effective information of the given network.

    .. note::
        For details, see:

        Hoel, Erik P., Larissa Albantakis, and Giulio Tononi.
        “Quantifying causal emergence shows that macro can beat micro.”
        Proceedings of the
        National Academy of Sciences 110.49 (2013): 19790-19795.

        Available online: `doi: 10.1073/pnas.1314922110
        <http://www.pnas.org/content/110/49/19790.abstract>`_.
    """
    validate.is_network(network)

    sbs_tpm = convert.state_by_node2state_by_state(network.tpm)
    avg_repertoire = np.mean(sbs_tpm, 0)

    return np.mean([entropy(repertoire, avg_repertoire, 2.0)
                    for repertoire in sbs_tpm])
