# Supplementary material for: PyPhi: A toolbox for integrated information theory
Source: PLoS Comput Biol. 2018 Jul 26;14(7):e1006343. doi: 10.1371/journal.pcbi.1006343 (PMC6080800; doi:10.1371/journal.pcbi.1006343)
Supplement: S1 File — Note that installing PyPhi via ‘pip’ or downloading the source code from GitHub is recommended in order to obtain the most up-to-date version of the software. (ZIP) [file pcbi.1006343.s006.zip › S6_File/pyphi-v1.1.0/docs/index.rst]

PyPhi
=====

PyPhi is a Python library for computing integrated information.

To report issues, use the issue tracker on the `GitHub repository
<https://github.com/wmayner/pyphi>`_. Bug reports and pull requests are
welcome.

For general discussion, you are welcome to join the `pyphi-users group
<https://groups.google.com/forum/#!forum/pyphi-users>`_.

.. _installation:

.. include:: installation.rst

.. toctree::
    :caption: Usage and Examples
    :glob:
    :maxdepth: 1

    installation.rst
    examples/index
    examples/2014paper
    examples/conditional_independence
    examples/xor
    examples/emergence
    examples/actual_causation
    examples/residue
    examples/magic_cut
    macos_installation

.. toctree::
    :caption: Conventions
    :glob:
    :maxdepth: 1

    conventions

.. toctree::
    :caption: Configuration
    :glob:
    :maxdepth: 1

    configuration

.. toctree::
    :caption: API Reference
    :glob:
    :maxdepth: 1

    api/*
