# Supplementary material for: PyPhi: A toolbox for integrated information theory
Source: PLoS Comput Biol. 2018 Jul 26;14(7):e1006343. doi: 10.1371/journal.pcbi.1006343 (PMC6080800; doi:10.1371/journal.pcbi.1006343)
Supplement: S1 File — Note that installing PyPhi via ‘pip’ or downloading the source code from GitHub is recommended in order to obtain the most up-to-date version of the software. (ZIP) [file pcbi.1006343.s006.zip › S6_File/pyphi-v1.1.0/docs/_themes/LICENSE]

Modifications: 

Copyright (c) 2010 Kenneth Reitz.


Original Project: 

Copyright (c) 2010 by Armin Ronacher.


Some rights reserved.

Redistribution and use in source and binary forms of the theme, with or
without modification, are permitted provided that the following conditions
are met:

* Redistributions of source code must retain the above copyright
  notice, this list of conditions and the following disclaimer.

* Redistributions in binary form must reproduce the above
  copyright notice, this list of conditions and the following
  disclaimer in the documentation and/or other materials provided
  with the distribution.

* The names of the contributors may not be used to endorse or
  promote products derived from this software without specific
  prior written permission.

We kindly ask you to only use these themes in an unmodified manner just
for Flask and Flask-related products, not for unrelated projects.  If you
like the visual style and want to use it for your own projects, please
consider making some larger changes to the themes (such as changing
font faces, sizes, colors or margins).

THIS THEME IS PROVIDED BY THE COPYRIGHT HOLDERS AND CONTRIBUTORS "AS IS"
AND ANY EXPRESS OR IMPLIED WARRANTIES, INCLUDING, BUT NOT LIMITED TO, THE
IMPLIED WARRANTIES OF MERCHANTABILITY AND FITNESS FOR A PARTICULAR PURPOSE
ARE DISCLAIMED. IN NO EVENT SHALL THE COPYRIGHT OWNER OR CONTRIBUTORS BE
LIABLE FOR ANY DIRECT, INDIRECT, INCIDENTAL, SPECIAL, EXEMPLARY, OR
CONSEQUENTIAL DAMAGES (INCLUDING, BUT NOT LIMITED TO, PROCUREMENT OF
SUBSTITUTE GOODS OR SERVICES; LOSS OF USE, DATA, OR PROFITS; OR BUSINESS
INTERRUPTION) HOWEVER CAUSED AND ON ANY THEORY OF LIABILITY, WHETHER IN
CONTRACT, STRICT LIABILITY, OR TORT (INCLUDING NEGLIGENCE OR OTHERWISE)
ARISING IN ANY WAY OUT OF THE USE OF THIS THEME, EVEN IF ADVISED OF THE
POSSIBILITY OF SUCH DAMAGE.
