# Supplementary material for: PyPhi: A toolbox for integrated information theory
Source: PLoS Comput Biol. 2018 Jul 26;14(7):e1006343. doi: 10.1371/journal.pcbi.1006343 (PMC6080800; doi:10.1371/journal.pcbi.1006343)
Supplement: S1 File — Note that installing PyPhi via ‘pip’ or downloading the source code from GitHub is recommended in order to obtain the most up-to-date version of the software. (ZIP) [file pcbi.1006343.s006.zip › S6_File/pyphi-v1.1.0/docs/_themes/README.rst]

krTheme Sphinx Style
====================

This repository contains sphinx styles Kenneth Reitz uses in most of
his projects. It is a drivative of Mitsuhiko's themes for Flask and Flask related
projects.  To use this style in your Sphinx documentation, follow
this guide:

1. put this folder as _themes into your docs folder.  Alternatively
   you can also use git submodules to check out the contents there.

2. add this to your conf.py: ::

	sys.path.append(os.path.abspath('_themes'))
	html_theme_path = ['_themes']
	html_theme = 'kr'

The following themes exist:

**kr**
	the standard flask documentation theme for large projects

**kr_small**
	small one-page theme.  Intended to be used by very small addon libraries.
