# Supplementary material for: PyPhi: A toolbox for integrated information theory
Source: PLoS Comput Biol. 2018 Jul 26;14(7):e1006343. doi: 10.1371/journal.pcbi.1006343 (PMC6080800; doi:10.1371/journal.pcbi.1006343)
Supplement: S1 File — Note that installing PyPhi via ‘pip’ or downloading the source code from GitHub is recommended in order to obtain the most up-to-date version of the software. (ZIP) [file pcbi.1006343.s006.zip › S6_File/pyphi-v1.1.0/docs/conf.py]

#!/usr/bin/env python3 # -*- coding: utf-8 -*-
#
# PyPhi documentation build configuration file, created by
# sphinx-quickstart on Fri Jan 17 11:15:55 2014.
#
# This file is execfile()d with the current directory set to its
# containing dir.
#
# Note that not all possible configuration values are present in this
# autogenerated file.
#
# All configuration values have a default; values that are commented out
# serve to show the default.

# flake8: noqa
# pylint: disable=invalid-name,bad-continuation,no-name-in-module
# pylint: disable=wrong-import-position,missing-docstring,redefined-builtin


import sys
import os


# If extensions (or modules to document with autodoc) are in another directory,
# add these directories to sys.path here. If the directory is relative to the
# documentation root, use os.path.abspath to make it absolute, like shown here.
sys.path.insert(0, os.path.abspath('..'))
from pyphi import __version__, __author__


# -- General configuration ------------------------------------------------

# If your documentation needs a minimal Sphinx version, state it here.
#needs_sphinx = '1.0'

# Add any Sphinx extension module names here, as strings. They can be
# extensions coming with Sphinx (named 'sphinx.ext.*') or your custom
# ones.
extensions = [
    'sphinx.ext.autodoc',
    'sphinx.ext.todo',
    'sphinx.ext.coverage',
    'sphinx.ext.mathjax',
    'sphinxcontrib.napoleon'
]

mathjax_path = ('https://cdnjs.cloudflare.com'
                '/ajax/libs/mathjax/2.7.1/MathJax.js'
                '?config=TeX-AMS-MML_HTMLorMML')

# Add any paths that contain templates here, relative to this directory.
templates_path = ['_templates']

# The suffix of source filenames.
source_suffix = '.rst'

# The encoding of source files.
#source_encoding = 'utf-8-sig'

# The master toctree document.
master_doc = 'index'

# General information about the project.
project = 'PyPhi'
copyright = '2014--2017 {}'.format(__author__)

# The version info for the project you're documenting, acts as replacement for
# |version| and |release|, also used in various other places throughout the
# built documents.
#
# The short X.Y version.
version = 'v' + __version__
# The full version, including alpha/beta/rc tags.
release = version

# The language for content autogenerated by Sphinx. Refer to documentation
# for a list of supported languages.
#language = None

# There are two options for replacing |today|: either, you set today to some
# non-false value, then it is used:
#today = ''
# Else, today_fmt is used as the format for a strftime call.
#today_fmt = '%B %d, %Y'

# List of patterns, relative to source directory, that match files and
# directories to ignore when looking for source files.
exclude_patterns = ['_build', '_themes/README.rst']

# The reST default role (used for this markup: `text`) to use for all
# documents.
#default_role = None

# If true, '()' will be appended to :func: etc. cross-reference text.
#add_function_parentheses = True

# If true, the current module name will be prepended to all description
# unit titles (such as .. function::).
#add_module_names = True

# If true, sectionauthor and moduleauthor directives will be shown in the
# output. They are ignored by default.
#show_authors = Fale

# The name of the Pygments (syntax highlighting) style to use.
pygments_style = 'default'

# A list of ignored prefixes for module index sorting.
#modindex_common_prefix = []

# If true, keep warnings as "system message" paragraphs in the built documents.
#keep_warnings = False

# Global substitutions
rst_prolog = ''.join([
# Math
r"""
.. |big_phi| replace:: :math:`\Phi`
.. |big_phi > 0| replace:: :math:`\Phi > 0`
.. |big_phi = 0| replace:: :math:`\Phi = 0`
.. |big_phi_max| replace:: :math:`\Phi^{\textrm{max}}`
.. |small_phi| replace:: :math:`\varphi`
.. |small_phi > 0| replace:: :math:`\varphi > 0`
.. |small_phi_max| replace:: :math:`\varphi^{\textrm{max}}`
.. |big_alpha| replace:: :math:`\mathcal{A}`
.. |big_alpha > 0| replace:: :math:`\mathcal{A} > 0`
.. |alpha| replace:: :math:`\alpha`
.. |alpha > 0| replace:: :math:`\alpha > 0`
.. |L1| replace:: :math:`L_1`
.. |S| replace:: :math:`S`
.. |A| replace:: :math:`A`
.. |A'| replace:: :math:`A'`
.. |B| replace:: :math:`B`
.. |C| replace:: :math:`C`
.. |D| replace:: :math:`D`
.. |E| replace:: :math:`E`
.. |F| replace:: :math:`F`
.. |AB| replace:: :math:`AB`
.. |AC| replace:: :math:`AC`
.. |AE| replace:: :math:`AE`
.. |BC| replace:: :math:`BC`
.. |CD| replace:: :math:`CD`
.. |DE| replace:: :math:`DE`
.. |FG| replace:: :math:`FG`
.. |ABC| replace:: :math:`ABC`
.. |BCD| replace:: :math:`BCD`
.. |CDE| replace:: :math:`CDE`
.. |DEF| replace:: :math:`DEF`
.. |A -> B| replace:: :math:`A \rightarrow B`
.. |(AB / DE) x (∅ / C)| replace:: :math:`\frac{AB}{DE} \times \frac{\varnothing}{C}`
.. |(A / CD) x (∅ / E)| replace:: :math:`\frac{A}{CD} \times \frac{\varnothing}{E}`
.. |(∅ / C) x (A / D)| replace:: :math:`\frac{\varnothing}{C} \times \frac{A}{D}`
.. |small_phi = 1/6| replace:: :math:`\varphi = \frac{1}{6}`
.. |small_phi = 1/10| replace:: :math:`\varphi = \frac{1}{10}`
.. |t| replace:: :math:`t`
.. |t-1| replace:: :math:`t-1`
.. |t+1| replace:: :math:`t+1`
.. |n+1| replace:: :math:`n+1`
.. |1,0,0| replace:: :math:`\{1,0,0\}`
.. |0,1,0| replace:: :math:`\{0,1,0\}`
.. |0,0,1| replace:: :math:`\{0,0,1\}`
.. |N_0 = 0, N_1 = 0, N_2 = 1| replace:: :math:`N_0 = 0, N_1 = 0, N_2 = 1`
.. |ith| replace:: :math:`i^{\textrm{th}}`
.. |jth| replace:: :math:`j^{\textrm{th}}`
.. |(i,j)| replace:: :math:`(i,j)`
.. |r| replace:: :math:`r`
.. |n| replace:: :math:`n`
.. |N| replace:: :math:`N`
.. |n x n| replace:: :math:`N \times N`
.. |2^n x 2^n| replace:: :math:`2^N \times 2^N`
.. |i| replace:: :math:`i`
.. |j| replace:: :math:`j`
.. |i,jth| replace:: :math:`(i,j)^{\textrm{th}}`
.. |k| replace:: :math:`k`
.. |CM[i][j] = 1| replace:: :math:`[CM]_{i,j} = 1`
.. |CM[i][j] = 0| replace:: :math:`[CM]_{i,j} = 0`
.. |CM| replace:: :math:`CM`
.. |X| replace:: :math:`X`
.. |X_t-1| replace:: :math:`X_{t-1}`
.. |X_t-1 = {OR}| replace:: :math:`X_{t-1} = \{OR\}`
.. |X_t-1 = {OR = 1}| replace:: :math:`X_{t-1} = \{OR = 1\}`
.. |X_t-1 = {OR, AND}| replace:: :math:`X_{t-1} = \{OR, AND\}`
.. |X_t-1 = C| replace:: :math:`X_{t-1} = C`
.. |Y| replace:: :math:`Y`
.. |Y_t| replace:: :math:`Y_t`
.. |Y_t = {AND}| replace:: :math:`Y_t = \{AND\}`
.. |Y_t = {OR}| replace:: :math:`Y_t = \{OR\}`
.. |Y_t = {OR = 1}| replace:: :math:`Y_t = \{OR = 1\}`
.. |Y_t = {OR, AND}| replace:: :math:`Y_t = \{OR, AND\}`
.. |Y_t = {OR, AND = 10}| replace:: :math:`Y_t = \{OR, AND = 10\}`
.. |Y_t = D| replace:: :math:`Y_t = D`
.. |{OR, AND} -> {OR, AND}| replace:: :math:`\{OR, AND\} \rightarrow \{OR, AND\}`
.. |A' = S - {A}| replace:: :math:`A' = S - \{A\}`
.. |C(A)| replace:: :math:`C(A)`
.. |Pr(B | C(A), A=0) != Pr(B | C(A), A=1)| replace:: :math:`\Pr(B \mid C(A), A = 0) \neq \Pr(B \mid C(A), A = 1)`
""",
# Constants
r"""
.. |CAUSE| replace:: :const:`~pyphi.direction.Direction.CAUSE`
.. |EFFECT| replace:: :const:`~pyphi.direction.Direction.EFFECT`
.. |EPSILON| replace:: :const:`~pyphi.constants.EPSILON`
.. |PICK_SMALLEST_PURVIEW| replace:: :const:`~pyphi.config.PICK_SMALLEST_PURVIEW`
.. |PARTITION_TYPE| replace:: :const:`~pyphi.config.PARTITION_TYPE`
.. |PRECISION| replace:: :const:`~pyphi.config.PRECISION`
""",
# Modules
r"""
.. |compute| replace:: :mod:`~pyphi.compute`
.. |compute.distance| replace:: :mod:`pyphi.compute.distance`
.. |compute.network| replace:: :mod:`pyphi.compute.network`
.. |compute.parallel| replace:: :mod:`pyphi.compute.parallel`
.. |compute.subsystem| replace:: :mod:`pyphi.compute.subsystem`

.. |models.subsystem| replace:: :mod:`pyphi.models.subsystem`
.. |models.mechanism| replace:: :mod:`pyphi.models.mechanism`
.. |models.cuts| replace:: :mod:`pyphi.models.cuts`

.. |network| replace:: :mod:`~pyphi.network`
.. |subsystem| replace:: :mod:`~pyphi.subsystem`
.. |macro| replace:: :mod:`~pyphi.macro`
.. |convert| replace:: :mod:`~pyphi.convert`
.. |examples| replace:: :mod:`~pyphi.examples`
.. |node| replace:: :mod:`~pyphi.node`
.. |memory| replace:: :mod:`~pyphi.memory`
.. |db| replace:: :mod:`~pyphi.db`
.. |utils| replace:: :mod:`~pyphi.utils`
.. |validate| replace:: :mod:`~pyphi.validate`
.. |config| replace:: :mod:`~pyphi.config`
""",
# Functions
r"""
.. |compute.conceptual_info()| replace:: :func:`~pyphi.compute.subsystem.conceptual_info`
.. |compute.sia()| replace:: :func:`~pyphi.compute.subsystem.sia`
.. |compute.phi()| replace:: :func:`~pyphi.compute.subsystem.phi`

.. |compute.subsystems()| replace:: :func:`~pyphi.compute.network.subsystems`
.. |compute.possible_complexes()| replace:: :func:`~pyphi.compute.network.possible_complexes`
.. |compute.complexes()| replace:: :func:`~pyphi.compute.network.complexes`
.. |compute.all_complexes()| replace:: :func:`~pyphi.compute.network.all_complexes`
.. |compute.condensed()| replace:: :func:`~pyphi.compute.network.condensed`

.. |Subsystem.clear_caches()| replace:: :func:`~pyphi.subsystem.Subsystem.clear_caches`

.. |configure_logging()| replace:: :func:`~pyphi.config.configure_logging`

.. |le_index2state()| replace:: :func:`~pyphi.convert.le_index2state`
.. |be_index2state()| replace:: :func:`~pyphi.convert.be_index2state`
""",
# Classes
r"""
.. |Network| replace:: :class:`~pyphi.network.Network`

.. |Subsystem| replace:: :class:`~pyphi.subsystem.Subsystem`

.. |SystemIrreducibilityAnalysis| replace:: :class:`~pyphi.models.subsystem.SystemIrreducibilityAnalysis`
.. |SIA| replace:: :class:`~pyphi.models.subsystem.SystemIrreducibilityAnalysis`
.. |CauseEffectStructure| replace:: :class:`~pyphi.models.subsystem.CauseEffectStructure`

.. |Concept| replace:: :class:`~pyphi.models.mechanism.Concept`

.. |Cut| replace:: :class:`~pyphi.models.cuts.Cut`
.. |Cuts| replace:: :class:`~pyphi.models.cuts.Cut`
.. |Part| replace:: :class:`~pyphi.models.cuts.Part`
.. |Parts| replace:: :class:`~pyphi.models.cuts.Part`
.. |Bipartition| replace:: :class:`~pyphi.models.cuts.Bipartition`

.. |RepertoireIrreducibilityAnalysis| replace:: :class:`~pyphi.models.mechanism.RepertoireIrreducibilityAnalysis`
.. |MaximallyIrreducibleCauseOrEffect| replace:: :class:`~pyphi.models.mechanism.MaximallyIrreducibleCauseOrEffect`
.. |MICE| replace:: :class:`~pyphi.models.mechanism.MaximallyIrreducibleCauseOrEffect`
.. |MIC| replace:: :class:`~pyphi.models.mechanism.MaximallyIrreducibleCause`
.. |MIE| replace:: :class:`~pyphi.models.mechanism.MaximallyIrreducibleEffect`

.. |Node| replace:: :class:`~pyphi.node.Node`
.. |Nodes| replace:: :class:`~pyphi.node.Node`

.. |MacroNetwork| replace:: :class:`~pyphi.macro.MacroNetwork`
.. |MacroSubsystem| replace:: :class:`~pyphi.macro.MacroSubsystem`
.. |CoarseGrain| replace:: :class:`~pyphi.macro.CoarseGrain`
.. |CoarseGrains| replace:: :class:`~pyphi.macro.CoarseGrain`
.. |Blackbox| replace:: :class:`~pyphi.macro.Blackbox`

.. |Transition| replace:: :class:`~pyphi.actual.Transition`

.. |AcSystemIrreducibilityAnalysis| replace:: :class:`~pyphi.models.actual_causation.AcSystemIrreducibilityAnalysis`
.. |AcRepertoireIrreducibilityAnalysis| replace:: :class:`~pyphi.models.actual_causation.AcRepertoireIrreducibilityAnalysis`
.. |DirectedAccount| replace:: :class:`~pyphi.models.actual_causation.DirectedAccount`
.. |Account| replace:: :class:`~pyphi.models.actual_causation.Account`
.. |Event| replace:: :class:`~pyphi.models.actual_causation.Event`
.. |CausalLink| replace:: :class:`~pyphi.models.actual_causation.CausalLink`
.. |CausalLinks| replace:: :class:`~pyphi.models.actual_causation.CausalLink`

.. |ConditionallyDependentError| replace:: :class:`~pyphi.exceptions.ConditionallyDependentError`

.. |MICECache| replace:: :class:`~pyphi.cache.MICECache`

.. |NodeLabels| replace:: :class:`~pyphi.labels.NodeLabels`
""",
# Attributes
r"""
.. |Subsystem.cm| replace:: :attr:`~pyphi.subsystem.Subsystem.cm`
""",
# Methods
r"""
.. |Subsystem.concept()| replace:: :meth:`~pyphi.subsystem.Subsystem.concept`
.. |Subsystem.mic()| replace:: :meth:`~pyphi.subsystem.Subsystem.mic`
.. |Subsystem.mie()| replace:: :meth:`~pyphi.subsystem.Subsystem.mie`
.. |Subsystem.expand_repertoire()| replace:: :meth:`~pyphi.subsystem.Subsystem.expand_repertoire`
.. |expand_repertoire()| replace:: :meth:`~pyphi.subsystem.Subsystem.expand_repertoire`
.. |Subsystem.find_mip()| replace:: :meth:`~pyphi.subsystem.Subsystem.find_mip`
.. |find_mip()| replace:: :meth:`~pyphi.subsystem.Subsystem.find_mip`
.. |Subsystem.find_mice()| replace:: :meth:`~pyphi.subsystem.Subsystem.find_mice`
.. |find_mice()| replace:: :meth:`~pyphi.subsystem.Subsystem.find_mice`
"""
])

# -- Options for Napoleon (docstring format extension) --------------------
napoleon_google_docstring = True
napoleon_numpy_docstring = True
napoleon_include_private_with_doc = False
napoleon_include_special_with_doc = True
napoleon_use_admonition_for_examples = False
napoleon_use_admonition_for_notes = False
napoleon_use_admonition_for_references = False
napoleon_use_ivar = False
napoleon_use_param = True
napoleon_use_rtype = True

# -- Options for HTML output ----------------------------------------------

# The theme to use for HTML and HTML Help pages.  See the documentation for
# a list of builtin themes.
import sphinx_rtd_theme
html_theme = 'sphinx_rtd_theme'
# Add any paths that contain custom themes here, relative to this
# directory.
html_theme_path = ['_themes'] + [sphinx_rtd_theme.get_html_theme_path()]

# (Optional) Logo. Should be small enough to fit the navbar (ideally 24x24).
# Path should be relative to the ``_static`` files directory.
html_logo = "_static/blank.png"

# Theme options are theme-specific and customize the look and feel of a theme
# further.  For a list of options available for each theme, see the
# documentation.
html_theme_options = {
    'navigation_depth': 3
}

html_sidebars = {'**': ['localtoc.html']}

# The name for this set of Sphinx documents.  If None, it defaults to
# "<project> v<release> documentation".
html_title = version + " documentation"

# A shorter title for the navigation bar.  Default is the same as html_title.
#html_short_title = None

# The name of an image file (relative to this directory) to place at the top
# of the sidebar.
#html_logo = None

# The name of an image file (within the static path) to use as favicon of the
# docs.  This file should be a Windows icon file (.ico) being 16x16 or 32x32
# pixels large.
#html_favicon = None

# Add any paths that contain custom static files (such as style sheets) here,
# relative to this directory. They are copied after the builtin static files,
# so a file named "default.css" will overwrite the builtin "default.css".
html_static_path = ['_static']

# Add any extra paths that contain custom files (such as robots.txt or
# .htaccess) here, relative to this directory. These files are copied
# directly to the root of the documentation.
#html_extra_path = []

# If not '', a 'Last updated on:' timestamp is inserted at every page bottom,
# using the given strftime format.
html_last_updated_fmt = '%b %d, %Y'

# Custom sidebar templates, maps document names to template names.
#html_sidebars = {}

# Additional templates that should be rendered to pages, maps page names to
# template names.
#html_additional_pages = {}

# If false, no module index is generated.
#html_domain_indices = True

# If false, no index is generated.
#html_use_index = True

# If true, the index is split into individual pages for each letter.
#html_split_index = False

# If true, links to the reST sources are added to the pages.
#html_show_sourcelink = True

# If true, "Created using Sphinx" is shown in the HTML footer. Default is True.
html_show_sphinx = False

# If true, "(C) Copyright ..." is shown in the HTML footer. Default is True.
#html_show_copyright = True

# If true, an OpenSearch description file will be output, and all pages will
# contain a <link> tag referring to it.  The value of this option must be the
# base URL from which the finished HTML is served.
#html_use_opensearch = ''

# This is the file name suffix for HTML files (e.g. ".xhtml").
#html_file_suffix = None

# Output file base name for HTML help builder.
htmlhelp_basename = 'PyPhidoc'


# -- Options for LaTeX output ---------------------------------------------

latex_elements = {
# The paper size ('letterpaper' or 'a4paper').
#'papersize': 'letterpaper',

# The font size ('10pt', '11pt' or '12pt').
#'pointsize': '10pt',

# Additional stuff for the LaTeX preamble.
#'preamble': '',
}

# Grouping the document tree into LaTeX files. List of tuples
# (source start file, target name, title,
#  author, documentclass [howto, manual, or own class]).
latex_documents = [
  ('index', 'PyPhi.tex', 'PyPhi Documentation', __author__, 'manual'),
]

# The name of an image file (relative to this directory) to place at the top of
# the title page.
#latex_logo = None

# For "manual" documents, if this is true, then toplevel headings are parts,
# not chapters.
#latex_use_parts = False

# If true, show page references after internal links.
#latex_show_pagerefs = False

# If true, show URL addresses after external links.
#latex_show_urls = False

# Documents to append as an appendix to all manuals.
#latex_appendices = []

# If false, no module index is generated.
#latex_domain_indices = True


# -- Options for manual page output ---------------------------------------

# One entry per manual page. List of tuples
# (source start file, name, description, authors, manual section).
man_pages = [
    ('index', 'pyphi', 'PyPhi Documentation', [__author__], 1)
]

# If true, show URL addresses after external links.
#man_show_urls = False


# -- Options for Texinfo output -------------------------------------------

# Grouping the document tree into Texinfo files. List of tuples
# (source start file, target name, title, author,
#  dir menu entry, description, category)
texinfo_documents = [
  ('index', 'PyPhi', 'PyPhi Documentation', __author__, 'PyPhi',
   'A Python module for computing integrated information',
   'Miscellaneous'),
]

# Documents to append as an appendix to all manuals.
#texinfo_appendices = []

# If false, no module index is generated.
#texinfo_domain_indices = True

# How to display URL addresses: 'footnote', 'no', or 'inline'.
#texinfo_show_urls = 'footnote'

# If true, do not generate a @detailmenu in the "Top" node's menu.
#texinfo_no_detailmenu = False

# -- Options for autodoc output ------------------------------------------
autoclass_content = 'both'
autodoc_member_order = 'bysource'
