# Supplementary material for: PyPhi: A toolbox for integrated information theory
Source: PLoS Comput Biol. 2018 Jul 26;14(7):e1006343. doi: 10.1371/journal.pcbi.1006343 (PMC6080800; doi:10.1371/journal.pcbi.1006343)
Supplement: S1 File — Note that installing PyPhi via ‘pip’ or downloading the source code from GitHub is recommended in order to obtain the most up-to-date version of the software. (ZIP) [file pcbi.1006343.s006.zip › S6_File/pyphi-v1.1.0/docs/_static/Makefile]

docs = ..
docs_build = ../_build
docs_html = ../_build/html

watch-docs: build-docs
	watchmedo shell-command \
		--command='make build-docs' \
		--recursive --drop --ignore-directories \
		--patterns="*.css" \
		. $(docs)

build-docs:
	cd $(docs) && make html
	cp $(docs)/_static/*.css $(docs_html)/_static
	cp $(docs)/_static/*.png $(docs_html)/_static
