# Supplementary material for: PyPhi: A toolbox for integrated information theory
Source: PLoS Comput Biol. 2018 Jul 26;14(7):e1006343. doi: 10.1371/journal.pcbi.1006343 (PMC6080800; doi:10.1371/journal.pcbi.1006343)
Supplement: S1 File — Note that installing PyPhi via ‘pip’ or downloading the source code from GitHub is recommended in order to obtain the most up-to-date version of the software. (ZIP) [file pcbi.1006343.s006.zip › S6_File/pyphi-v1.1.0/docs/_static/custom.css]

@import url(//fonts.googleapis.com/css?family=Roboto+Mono:400,700|Roboto:400,700);
/* Layout */
.wy-nav-content-wrap {
    background: #fff;
}
@media screen and (min-width: 1400px) {
    .wy-nav-content-wrap {
        background: #f3f4f4;
    }
}
.wy-nav-content {
    max-width: 900px;
    background: #fff;
}

/* Typography */
body,
h1, h2, h3, h4, h5, h6 {
    font-family: 'Roboto', 'Helvetica Neue', sans-serif;
}
body {
  font-size: 16px;
}
body p {
  line-height: 1.5;
}

/* Headers */
h2 {
    border-bottom: 1px solid #eaecef;
    padding-bottom: 10px;
    margin-top: 30px;
}

/* Paragraphs */
p {
    margin-bottom: 16px;
}

/* Code */
pre,
code,
tt,
.highlight
.docutils.literal span.pre,
.rst-content pre,
.rst-content tt,
.rst-content code {
    font-family: 'Roboto Mono', 'Monaco', monospace;
    font-size: 85%;
    border: none;
    border-radius: 3px;
    background: rgba(27, 31, 35, 0.05);
}

/* Code literals */
.rst-content code.literal {
    color: inherit;
    padding-top: 0.15em;
    padding-right: 0.5em;
    padding-bottom: 0.15em;
    padding-left: 0.5em;
    font-weight: normal;
}

/* Syntax-highlighted blocks */
.rst-content div[class^='highlight'],
div[class^='highlight'] {
    border: none;
    border-radius: 3px;
    background: #f6f8fa;
}
/* Code blocks */
.rst-content div[class^='highlight'] pre,
div[class^='highlight'] pre {
    font-family: 'Roboto Mono', 'Monaco', monospace;
    font-size: 90%;
    background: none;
    padding: 16px;
    border: none;
    line-height: 1.45;
}
.admonition div[class^='highlight'] {
    background: rgba(27, 31, 35, 0.05);
}


/* Module headers */
h1 > code.xref.py.py-mod.docutils.literal {
    background: none;
    padding-left: 0;
    margin-left: 0;
    font-size: 100%;
}
code.xref.py.docutils.literal {
  font-weight: normal;
}

/* Lists with code items */
ul.simple > li > a.reference.internal > code.literal {
    line-height: 2.25;
}

/* Class/function headers */
.rst-content dl:not(.docutils) dt {
    border-top: none;
    border-radius: 3px;
    border-left: solid 3px #6ab0de;
    font-size: 100%;
}
.rst-content dl.attribute:not(.docutils) dt,
.rst-content dl.method:not(.docutils) dt {
    font-size: 95%;
}

/* Warnings, notes, etc. */
div.admonition {
    border-radius: 3px;
}
p.first.admonition-title {
    border-radius: 3px 3px 0 0;
}

 /* Code links */
a.reference.internal > code.docutils.literal {
    color: inherit;
}
a.reference.internal > .docutils.literal:hover {
    text-decoration: underline;
}

/* Breadcrumbs */
ul.wy-breadcrumbs > li > code.docutils.literal {
    font-size: 100%;
    background: none;
}

/* Navbar */
.wy-menu.wy-menu-vertical a.reference.internal > .docutils.literal {
    font-size: 100%;
    margin: 5px;
}
.wy-menu-vertical li.current > a {
    border: none;
}
.wy-side-nav-search > a img.logo {
    background-image: url(https://github.com/wmayner/pyphi/raw/develop/docs/_static/phi_144x144.png);
    background-size: 144px 144px;
    height: 144px;
    width: 144px;
}
@media
(-webkit-min-device-pixel-ratio: 2),
(min-resolution: 192dpi) {
    /* Retina-specific stuff here */
    .wy-side-nav-search > a img.logo {
        background-image: url(https://github.com/wmayner/pyphi/raw/develop/docs/_static/phi_288x288.png);
    }
}

/* Napoleon style fixes (parameters, return type, etc.) */
.wy-table td, .rst-content table.docutils td, .rst-content table.field-list td,
.wy-table th, .rst-content table.docutils th, .rst-content table.field-list th {
    font-size: 100%
}
.rst-content table.field-list th {
    padding-top: 5px;
}
.rst-content table.field-list td>strong {
    margin-top: 0;
}
.rst-content dt > em {
    font-size: 100%;
}
.rst-content dt > .sig-paren {
    font-family: 'Roboto Mono', 'Monaco', monospace;
    font-size: 100%;
}
table.field-list td.field-body > p {
    line-height: 1.5;
}
table.field-list td.field-body {
    padding-top: 3px;
}
.section ul > li {
    line-height: 1.5;
    margin-top: 5px;
}

/* Table of contents */
.toctree-wrapper ul > li {
    line-height: 1.5;
}

.toctree-wrapper ul > li > a.reference.internal > code.literal {
    line-height: 2.25;
}

/* Search result highlighting */
.rst-content .highlighted {
    background: yellow;
    font-weight: inherit;
    padding: 0;
}
