# Supplementary material for: PyPhi: A toolbox for integrated information theory
Source: PLoS Comput Biol. 2018 Jul 26;14(7):e1006343. doi: 10.1371/journal.pcbi.1006343 (PMC6080800; doi:10.1371/journal.pcbi.1006343)
Supplement: S1 File — Note that installing PyPhi via ‘pip’ or downloading the source code from GitHub is recommended in order to obtain the most up-to-date version of the software. (ZIP) [file pcbi.1006343.s006.zip › S6_File/pyphi-v1.1.0/docs/examples/emergence.rst]

.. _macro-micro:

Emergence (coarse-graining and blackboxing)
===========================================

Coarse-graining
~~~~~~~~~~~~~~~

We'll use the |macro| module to explore alternate spatial scales of a network.
The network under consideration is a 4-node non-deterministic network,
available from the |examples| module.

    >>> import pyphi
    >>> network = pyphi.examples.macro_network()

The connectivity matrix is all-to-all:

    >>> network.cm
    array([[1., 1., 1., 1.],
           [1., 1., 1., 1.],
           [1., 1., 1., 1.],
           [1., 1., 1., 1.]])

We'll set the state so that nodes are OFF.

    >>> state = (0, 0, 0, 0)

At the “micro” spatial scale, we can compute the major complex, and determine
the |big_phi| value:

    >>> major_complex = pyphi.compute.major_complex(network, state)
    >>> major_complex.phi
    0.113889

The question is whether there are other spatial scales which have greater
values of |big_phi|. This is accomplished by considering all possible
coarse-graining of micro-elements to form macro-elements. A coarse-graining of
nodes is any partition of the elements of the micro system. First we'll get a
list of all possible coarse-grainings:

    >>> grains = list(pyphi.macro.all_coarse_grains(network.node_indices))

We start by considering the first coarse grain:

    >>> coarse_grain = grains[0]

Each |CoarseGrain| has two attributes: the ``partition`` of states into macro
elements, and the ``grouping`` of micro-states into macro-states. Let's first
look at the partition:

    >>> coarse_grain.partition
    ((0, 1, 2), (3,))

There are two macro-elements in this partition: one consists of micro-elements
``(0, 1, 2)`` and the other is simply micro-element ``3``.

We must then determine the relationship between micro-elements and
macro-elements. When coarse-graining the system we assume that the resulting
macro-elements do not differentiate the different micro-elements. Thus any
correspondence between states must be stated solely in terms of the number of
micro-elements which are ON, and not depend on which micro-elements are ON.

For example, consider the macro-element ``(0, 1, 2)``. We may say that the
macro-element is ON if at least one micro-element is ON, or if all
micro-elements are ON; however, we may not say that the macro-element is ON if
micro-element ``1`` is ON, because this relationship involves identifying
specific micro-elements.

The ``grouping`` attribute of the |CoarseGrain| describes how the state of
micro-elements describes the state of macro-elements:

    >>> grouping = coarse_grain.grouping
    >>> grouping
    (((0, 1, 2), (3,)), ((0,), (1,)))

The grouping consists of two lists, one for each macro-element:

    >>> grouping[0]
    ((0, 1, 2), (3,))

For the first macro-element, this grouping means that the element will be OFF
if zero, one or two of its micro-elements are ON, and will be ON if all three
micro-elements are ON.

    >>> grouping[1]
    ((0,), (1,))

For the second macro-element, the grouping means that the element will be OFF
if its micro-element is OFF, and ON if its micro-element is ON.

One we have selected a partition and grouping for analysis, we can create a
mapping between micro-states and macro-states:

    >>> mapping = coarse_grain.make_mapping()
    >>> mapping
    array([0, 0, 0, 0, 0, 0, 0, 1, 2, 2, 2, 2, 2, 2, 2, 3])

The interpretation of the mapping uses the little-endian convention of indexing
(see :ref:`little-endian-convention`).

    >>> mapping[7]
    1

This says that micro-state 7 corresponds to macro-state 1:

    >>> pyphi.convert.le_index2state(7, 4)
    (1, 1, 1, 0)

    >>> pyphi.convert.le_index2state(1, 2)
    (1, 0)

In micro-state 7, all three elements corresponding to the first macro-element
are ON, so that macro-element is ON. The micro-element corresponding to the
second macro-element is OFF, so that macro-element is OFF.

The |CoarseGrain| object uses the mapping internally to create a state-by-state
TPM for the macro-system corresponding to the selected partition and grouping

    >>> coarse_grain.macro_tpm(network.tpm)
    Traceback (most recent call last):
        ...
    pyphi.exceptions.ConditionallyDependentError...

However, this macro-TPM does not satisfy the conditional independence
assumption, so this particular partition and grouping combination is not a
valid coarse-graining of the system. Constructing a |MacroSubsystem| with this
coarse-graining will also raise a |ConditionallyDependentError|.

Let's consider a different coarse-graining instead.

    >>> coarse_grain = grains[14]
    >>> coarse_grain.partition
    ((0, 1), (2, 3))
    >>> coarse_grain.grouping
    (((0, 1), (2,)), ((0, 1), (2,)))

    >>> mapping = coarse_grain.make_mapping()
    >>> mapping
    array([0, 0, 0, 1, 0, 0, 0, 1, 0, 0, 0, 1, 2, 2, 2, 3])

    >>> coarse_grain.macro_tpm(network.tpm)
    array([[[0.09, 0.09],
            [1.  , 0.09]],
    <BLANKLINE>
           [[0.09, 1.  ],
            [1.  , 1.  ]]])

We can now construct a |MacroSubsystem| using this coarse-graining:

    >>> macro_subsystem = pyphi.macro.MacroSubsystem(
    ...     network, state, coarse_grain=coarse_grain)
    >>> macro_subsystem
    MacroSubsystem((m0, m1))

We can then consider the integrated information of this macro-network and
compare it to the micro-network.

    >>> macro_sia = pyphi.compute.sia(macro_subsystem)
    >>> macro_sia.phi
    0.597212

The integrated information of the macro subsystem (:math:`\Phi = 0.597212`) is
greater than the integrated information of the micro system (:math:`\Phi =
0.113889`). We can conclude that a macro-scale is appropriate for this system,
but to determine which one, we must check all possible partitions and all
possible groupings to find the maximum of integrated information across all
scales.

    >>> M = pyphi.macro.emergence(network, state)
    >>> M.emergence
    0.483323
    >>> M.system
    (0, 1, 2, 3)
    >>> M.coarse_grain.partition
    ((0, 1), (2, 3))
    >>> M.coarse_grain.grouping
    (((0, 1), (2,)), ((0, 1), (2,)))

The analysis determines the partition and grouping which results in the maximum
value of integrated information, as well as the emergence (increase in
|big_phi|) from the micro-scale to the macro-scale.


Blackboxing
~~~~~~~~~~~

* :func:`pyphi.examples.blackbox_network`

The |macro| module also provides tools for studying the emergence of systems
using blackboxing.

    >>> import pyphi
    >>> network = pyphi.examples.blackbox_network()

We consider the state where all nodes are OFF:

    >>> state = (0, 0, 0, 0, 0, 0)

The system has minimal |big_phi| without blackboxing:

    >>> subsys = pyphi.Subsystem(network, state)
    >>> pyphi.compute.phi(subsys)
    0.215278

We will consider the blackbox system consisting of two blackbox elements, |ABC|
and |DEF|, where |C| and |F| are output elements and |AB| and |DE| are hidden
within their respective blackboxes.

Blackboxing is done with a |Blackbox| object. As with |CoarseGrain|, we pass it
a partition of micro-elements:

    >>> partition = ((0, 1, 2), (3, 4, 5))
    >>> output_indices = (2, 5)
    >>> blackbox = pyphi.macro.Blackbox(partition, output_indices)

Blackboxes have a few convenient attributes and methods. The ``hidden_indices``
attribute returns the elements which are hidden within blackboxes:

    >>> blackbox.hidden_indices
    (0, 1, 3, 4)

The ``micro_indices`` attribute lists all the micro-elements in the box:

    >>> blackbox.micro_indices
    (0, 1, 2, 3, 4, 5)

The ``macro_indices`` attribute generates a set of indices which index the
blackbox macro-elements. Since there are two blackboxes in our example, and
each has one output element, there are two macro-indices:

    >>> blackbox.macro_indices
    (0, 1)

The ``macro_state`` method converts a state of the micro elements to the state
of the macro-elements. The macro-state of a blackbox system is simply the state
of the system's output elements:

    >>> micro_state = (0, 0, 0, 0, 0, 1)
    >>> blackbox.macro_state(micro_state)
    (0, 1)

Let us also define a time scale over which to perform our analysis:

    >>> time_scale = 2

As in the coarse-graining example, the blackbox and time scale are passed to
|MacroSubsystem|:

    >>> macro_subsystem = pyphi.macro.MacroSubsystem(network, state,
    ...                                              blackbox=blackbox,
    ...                                              time_scale=time_scale)

We can now compute |big_phi| for this macro system:

    >>> pyphi.compute.phi(macro_subsystem)
    0.638888

We find that the macro subsystem has greater integrated information
(:math:`\Phi = 0.638888`) than the micro system (:math:`\Phi = 0.215278`)---the
system demonstrates emergence.


.. TODO: demonstrate using``emergence`` for blackboxing
