# Supplementary material for: PyPhi: A toolbox for integrated information theory
Source: PLoS Comput Biol. 2018 Jul 26;14(7):e1006343. doi: 10.1371/journal.pcbi.1006343 (PMC6080800; doi:10.1371/journal.pcbi.1006343)
Supplement: S1 File — Note that installing PyPhi via ‘pip’ or downloading the source code from GitHub is recommended in order to obtain the most up-to-date version of the software. (ZIP) [file pcbi.1006343.s006.zip › S6_File/pyphi-v1.1.0/docs/installation.rst]

Installation
~~~~~~~~~~~~

To install the latest stable release, run

.. code-block:: bash

    pip install pyphi

To install the latest development version, which is a work in progress and may
have bugs, run

.. code-block:: bash

    pip install "git+https://github.com/wmayner/pyphi@develop#egg=pyphi"

.. tip::
    For detailed instructions on how to install PyPhi on macOS, see the
    :ref:`macos-installation`.

.. note::
    **Windows users:** PyPhi is only supported on Linux and macOS operating
    systems. However, you can run it on Windows by using the `Anaconda Python
    <https://www.anaconda.com/what-is-anaconda/>`_ distribution and `installing
    PyPhi with conda <https://anaconda.org/wmayner/pyphi>`_: ``conda install -c
    wmayner pyphi``
