# Supplementary material for: PyPhi: A toolbox for integrated information theory
Source: PLoS Comput Biol. 2018 Jul 26;14(7):e1006343. doi: 10.1371/journal.pcbi.1006343 (PMC6080800; doi:10.1371/journal.pcbi.1006343)
Supplement: S1 File — Note that installing PyPhi via ‘pip’ or downloading the source code from GitHub is recommended in order to obtain the most up-to-date version of the software. (ZIP) [file pcbi.1006343.s006.zip › S6_File/pyphi-v1.1.0/setup.py]

#!/usr/bin/env python3
# -*- coding: utf-8 -*-
# setup.py

from setuptools import setup, find_packages
# Use a consistent encoding
from codecs import open

with open('README.md', encoding='utf-8') as f:
    readme = f.read()

about = {}
with open('./pyphi/__about__.py', encoding='utf-8') as f:
    exec(f.read(), about)

install_requires = [
    'decorator >=4.0.0',
    'joblib >=0.8.0',
    'numpy >=1.11.0',
    'psutil >=2.1.1',
    'pyemd >=0.3.0',
    'pymongo >=2.7.1',
    'pyyaml >=3.11',
    'redis >=2.10.5',
    'scipy >=0.13.3',
    'tblib >=1.3.2',
    'tqdm >=4.20.0',
]

setup(
    name=about['__title__'],
    version=about['__version__'],
    description=about['__description__'],
    author=about['__author__'],
    author_email=about['__author_email__'],
    url=about['__url__'],
    license=about['__license__'],
    long_description=readme,
    long_description_content_type='text/markdown',
    install_requires=install_requires,
    keywords=('neuroscience causality causal-modeling causation '
              'integrated-information-theory iit integrated-information '
              'modeling'),
    packages=find_packages(exclude=['docs', 'test']),
    include_package_data=True,
    zip_safe=False,
    classifiers=[
        'Development Status :: 4 - Beta',
        'Intended Audience :: Developers',
        'Natural Language :: English',
        'License :: OSI Approved :: GNU General Public License v3 or later (GPLv3+)',
        'Programming Language :: Python :: 3.4',
        'Programming Language :: Python :: 3.5',
        'Programming Language :: Python :: 3.6',
        'Topic :: Scientific/Engineering',
    ],
    project_urls={
        'Bug Reports': 'https://github.com/wmayner/pyphi/issues',
        'Documentation': 'https://pyphi.readthedocs.io',
        'IIT Website': 'http://integratedinformationtheory.org/',
        'Online Interface': 'http://integratedinformationtheory.org/calculate.html',
        'Source': 'https://github.com/wmayner/pyphi',
        'User Group': 'https://groups.google.com/forum/#!forum/pyphi-users'
    }
)
