# Supplementary material for: PyPhi: A toolbox for integrated information theory
Source: PLoS Comput Biol. 2018 Jul 26;14(7):e1006343. doi: 10.1371/journal.pcbi.1006343 (PMC6080800; doi:10.1371/journal.pcbi.1006343)
Supplement: S1 File — Note that installing PyPhi via ‘pip’ or downloading the source code from GitHub is recommended in order to obtain the most up-to-date version of the software. (ZIP) [file pcbi.1006343.s006.zip › S6_File/pyphi-v1.1.0/profiling/print_stats.py]

import pstats

"""
Prints the pstats results for the functions in which the most
time was spent.

Use `load_profile.sh` to load a pstats file into `profile.pstats`.
TODO: take the pstats file as command line arg.
"""

FILE = "profile.pstats"

if __name__ == "__main__":
    p = pstats.Stats(FILE)
    p.strip_dirs()
    p.sort_stats('tottime', 'calls', 'name')
    p.print_stats(25)
