# Supplementary material for: PyPhi: A toolbox for integrated information theory
Source: PLoS Comput Biol. 2018 Jul 26;14(7):e1006343. doi: 10.1371/journal.pcbi.1006343 (PMC6080800; doi:10.1371/journal.pcbi.1006343)
Supplement: S1 File — Note that installing PyPhi via ‘pip’ or downloading the source code from GitHub is recommended in order to obtain the most up-to-date version of the software. (ZIP) [file pcbi.1006343.s006.zip › S6_File/pyphi-v1.1.0/profiling/networks/5-MAJ-complete.json]

{"network": {"tpm": [[[[[[0.0, 0.0, 0.0, 0.0, 0.0], [0.0, 0.0, 0.0, 0.0, 0.0]], [[0.0, 0.0, 0.0, 0.0, 0.0], [0.0, 0.0, 0.0, 0.0, 0.0]]], [[[0.0, 0.0, 0.0, 0.0, 0.0], [0.0, 0.0, 0.0, 0.0, 0.0]], [[0.0, 0.0, 0.0, 0.0, 0.0], [1.0, 0.0, 1.0, 1.0, 1.0]]]], [[[[0.0, 0.0, 0.0, 0.0, 0.0], [0.0, 0.0, 0.0, 0.0, 0.0]], [[0.0, 0.0, 0.0, 0.0, 0.0], [1.0, 0.0, 1.0, 1.0, 1.0]]], [[[0.0, 0.0, 0.0, 0.0, 0.0], [1.0, 0.0, 1.0, 1.0, 1.0]], [[1.0, 1.0, 1.0, 1.0, 1.0], [1.0, 1.0, 1.0, 1.0, 1.0]]]]], [[[[[0.0, 0.0, 0.0, 0.0, 0.0], [0.0, 0.0, 0.0, 0.0, 0.0]], [[0.0, 0.0, 0.0, 0.0, 0.0], [1.0, 0.0, 1.0, 1.0, 1.0]]], [[[0.0, 0.0, 0.0, 0.0, 0.0], [1.0, 0.0, 1.0, 1.0, 1.0]], [[1.0, 1.0, 1.0, 1.0, 1.0], [1.0, 1.0, 1.0, 1.0, 1.0]]]], [[[[0.0, 0.0, 0.0, 0.0, 0.0], [1.0, 0.0, 1.0, 1.0, 1.0]], [[1.0, 1.0, 1.0, 1.0, 1.0], [1.0, 1.0, 1.0, 1.0, 1.0]]], [[[1.0, 1.0, 1.0, 1.0, 1.0], [1.0, 1.0, 1.0, 1.0, 1.0]], [[1.0, 1.0, 1.0, 1.0, 1.0], [1.0, 1.0, 1.0, 1.0, 1.0]]]]]], "cm": [[1, 1, 1, 1, 1], [1, 1, 1, 1, 1], [1, 1, 1, 1, 1], [1, 1, 1, 1, 1], [1, 0, 1, 1, 1]], "size": 5, "labels": ["n0", "n1", "n2", "n3", "n4"], "__class__": "Network", "__version__": "0.8.1", "__id__": 4552723256}, "state": [1, 1, 1, 1, 1]}
