# Supplementary material for: PyPhi: A toolbox for integrated information theory
Source: PLoS Comput Biol. 2018 Jul 26;14(7):e1006343. doi: 10.1371/journal.pcbi.1006343 (PMC6080800; doi:10.1371/journal.pcbi.1006343)
Supplement: S1 File — Note that installing PyPhi via ‘pip’ or downloading the source code from GitHub is recommended in order to obtain the most up-to-date version of the software. (ZIP) [file pcbi.1006343.s006.zip › S6_File/pyphi-v1.1.0/profiling/networks/old/6-AND-circle.json]

{"nodes":[{"index":0,"label":"A","on":1,"mechanism":"AND","reflexive":false,"threshold":2,"inSubsystem":false,"weight":2,"x":304.3914655524606,"y":136.22088245887124,"px":304.3914655524606,"py":136.22088245887124,"fixed":1,"selected":false},{"index":1,"label":"B","on":1,"mechanism":"AND","reflexive":false,"threshold":2,"inSubsystem":false,"weight":2,"x":459.2213397395085,"y":193.2263535075456,"px":459.2213397395085,"py":193.2263535075456,"selected":false,"fixed":1},{"index":2,"label":"C","on":1,"mechanism":"AND","reflexive":false,"threshold":2,"inSubsystem":false,"weight":2,"x":457.70457853740857,"y":362.4362656008429,"px":457.70457853740857,"py":362.4362656008429,"fixed":1,"selected":false},{"index":3,"label":"D","on":1,"mechanism":"AND","reflexive":false,"threshold":2,"inSubsystem":false,"weight":2,"x":309.8245225719486,"y":428.0530201374073,"px":309.8245225719486,"py":428.0530201374073,"selected":false,"fixed":1},{"index":4,"label":"E","on":1,"mechanism":"AND","reflexive":false,"threshold":2,"inSubsystem":false,"weight":2,"x":172.73040958139816,"y":357.72380867803906,"px":172.73040958139816,"py":357.72380867803906,"selected":false,"fixed":1},{"index":5,"label":"F","on":1,"mechanism":"AND","reflexive":false,"threshold":2,"inSubsystem":false,"x":172.34924674233304,"y":203.2074377027802,"weight":2,"px":172.34924674233304,"py":203.2074377027802,"fixed":1,"selected":false}],"tpm":[[0,0,0,0,0,0],[0,0,0,0,0,0],[0,0,0,0,0,0],[0,0,0,0,0,0],[0,0,0,0,0,0],[0,1,0,0,0,0],[0,0,0,0,0,0],[0,1,0,0,0,0],[0,0,0,0,0,0],[0,0,0,0,0,0],[0,0,1,0,0,0],[0,0,1,0,0,0],[0,0,0,0,0,0],[0,1,0,0,0,0],[0,0,1,0,0,0],[0,1,1,0,0,0],[0,0,0,0,0,0],[0,0,0,0,0,1],[0,0,0,0,0,0],[0,0,0,0,0,1],[0,0,0,1,0,0],[0,1,0,1,0,1],[0,0,0,1,0,0],[0,1,0,1,0,1],[0,0,0,0,0,0],[0,0,0,0,0,1],[0,0,1,0,0,0],[0,0,1,0,0,1],[0,0,0,1,0,0],[0,1,0,1,0,1],[0,0,1,1,0,0],[0,1,1,1,0,1],[0,0,0,0,0,0],[0,0,0,0,0,0],[1,0,0,0,0,0],[1,0,0,0,0,0],[0,0,0,0,0,0],[0,1,0,0,0,0],[1,0,0,0,0,0],[1,1,0,0,0,0],[0,0,0,0,1,0],[0,0,0,0,1,0],[1,0,1,0,1,0],[1,0,1,0,1,0],[0,0,0,0,1,0],[0,1,0,0,1,0],[1,0,1,0,1,0],[1,1,1,0,1,0],[0,0,0,0,0,0],[0,0,0,0,0,1],[1,0,0,0,0,0],[1,0,0,0,0,1],[0,0,0,1,0,0],[0,1,0,1,0,1],[1,0,0,1,0,0],[1,1,0,1,0,1],[0,0,0,0,1,0],[0,0,0,0,1,1],[1,0,1,0,1,0],[1,0,1,0,1,1],[0,0,0,1,1,0],[0,1,0,1,1,1],[1,0,1,1,1,0],[1,1,1,1,1,1]],"connectivityMatrix":[[0,1,0,0,0,1],[1,0,1,0,0,0],[0,1,0,1,0,0],[0,0,1,0,1,0],[0,0,0,1,0,1],[1,0,0,0,1,0]],"currentState":[1,1,1,1,1,1],"pastState":[1,1,1,1,1,1]}
