# Supplementary material for: PyPhi: A toolbox for integrated information theory
Source: PLoS Comput Biol. 2018 Jul 26;14(7):e1006343. doi: 10.1371/journal.pcbi.1006343 (PMC6080800; doi:10.1371/journal.pcbi.1006343)
Supplement: S1 File — Note that installing PyPhi via ‘pip’ or downloading the source code from GitHub is recommended in order to obtain the most up-to-date version of the software. (ZIP) [file pcbi.1006343.s006.zip › S6_File/pyphi-v1.1.0/profiling/networks/old/8-iit-3.0-modular.json]

{"nodes":[{"index":0,"label":"A","on":1,"mechanism":"OR","reflexive":false,"threshold":2,"inSubsystem":false,"x":153.4283539598144,"y":182.0415709193519,"weight":4,"px":153.4283539598144,"py":182.0415709193519,"selected":false,"fixed":1},{"index":1,"label":"B","on":1,"mechanism":"AND","reflexive":false,"threshold":2,"inSubsystem":false,"x":158.04457161727058,"y":331.3574296877908,"weight":4,"px":158.04457161727058,"py":331.3574296877908,"selected":false,"fixed":1},{"index":2,"label":"C","on":1,"mechanism":"OR","reflexive":false,"threshold":2,"inSubsystem":false,"x":251.2382796076859,"y":173.45339842109428,"weight":4,"px":251.2382796076859,"py":173.45339842109428,"selected":false,"fixed":1},{"index":3,"label":"D","on":1,"mechanism":"AND","reflexive":false,"threshold":2,"inSubsystem":false,"x":259.76497198276803,"y":338.50581010442284,"weight":4,"px":259.76497198276803,"py":338.50581010442284,"selected":false,"fixed":1},{"index":4,"label":"E","on":1,"mechanism":"OR","reflexive":false,"threshold":2,"inSubsystem":false,"x":356.28452024643076,"y":173.9977076048531,"weight":4,"px":356.28452024643076,"py":173.9977076048531,"selected":false,"fixed":1},{"index":5,"label":"F","on":1,"mechanism":"AND","reflexive":false,"threshold":2,"inSubsystem":false,"x":363.37080772138245,"y":333.9077527029692,"weight":4,"px":363.37080772138245,"py":333.9077527029692,"fixed":1,"selected":false},{"index":6,"label":"G","on":1,"mechanism":"OR","reflexive":false,"threshold":2,"inSubsystem":false,"x":456.9989043184415,"y":174.83856297506958,"weight":4,"px":456.9989043184415,"py":174.83856297506958,"selected":false,"fixed":1},{"index":7,"label":"H","on":1,"mechanism":"AND","reflexive":false,"threshold":2,"inSubsystem":false,"x":461.8495641232846,"y":329.0813331813447,"weight":4,"px":461.8495641232846,"py":329.0813331813447,"fixed":1,"selected":false}],"tpm":[[0,0,0,0,0,0,0,0],[0,0,0,0,0,0,0,0],[1,0,0,0,0,0,0,0],[1,0,0,0,0,0,0,0],[0,0,0,0,0,0,0,0],[0,0,0,0,0,0,0,0],[1,0,0,0,0,0,0,0],[1,0,0,0,0,0,0,0],[0,0,1,0,0,0,0,0],[0,0,1,0,0,0,0,0],[1,0,1,0,0,0,0,0],[1,0,1,0,0,0,0,0],[0,0,1,0,0,0,0,0],[0,0,1,0,0,0,0,0],[1,0,1,0,0,0,0,0],[1,0,1,0,0,0,0,0],[0,0,0,0,0,0,0,0],[0,0,0,0,0,0,0,0],[1,0,0,0,0,0,0,0],[1,0,0,0,0,0,0,0],[0,0,0,0,0,0,0,0],[0,0,0,0,0,0,0,0],[1,0,0,0,0,0,0,0],[1,0,0,0,0,0,0,0],[0,0,1,0,0,0,0,0],[0,0,1,0,0,0,0,0],[1,0,1,0,0,0,0,0],[1,0,1,0,0,0,0,0],[0,0,1,0,0,0,0,0],[0,0,1,0,0,0,0,0],[1,0,1,0,0,0,0,0],[1,0,1,0,0,0,0,0],[0,0,0,0,1,0,0,0],[0,0,0,0,1,0,0,0],[1,0,0,0,1,0,0,0],[1,0,0,0,1,0,0,0],[0,0,0,0,1,0,0,0],[0,0,0,0,1,0,0,0],[1,0,0,0,1,0,0,0],[1,0,0,0,1,0,0,0],[0,0,1,0,1,0,0,0],[0,0,1,0,1,0,0,0],[1,0,1,0,1,0,0,0],[1,0,1,0,1,0,0,0],[0,0,1,0,1,0,0,0],[0,0,1,0,1,0,0,0],[1,0,1,0,1,0,0,0],[1,0,1,0,1,0,0,0],[0,0,0,0,1,0,0,0],[0,0,0,0,1,0,0,0],[1,0,0,0,1,0,0,0],[1,0,0,0,1,0,0,0],[0,0,0,0,1,0,0,0],[0,0,0,0,1,0,0,0],[1,0,0,0,1,0,0,0],[1,0,0,0,1,0,0,0],[0,0,1,0,1,0,0,0],[0,0,1,0,1,0,0,0],[1,0,1,0,1,0,0,0],[1,0,1,0,1,0,0,0],[0,0,1,0,1,0,0,0],[0,0,1,0,1,0,0,0],[1,0,1,0,1,0,0,0],[1,0,1,0,1,0,0,0],[0,0,0,0,0,0,0,0],[0,0,0,0,0,0,0,0],[1,0,0,0,0,0,0,0],[1,0,0,0,0,0,0,0],[0,0,0,0,0,0,0,0],[0,0,0,0,0,0,0,0],[1,0,0,0,0,0,0,0],[1,0,0,0,0,0,0,0],[0,0,1,0,0,0,0,0],[0,0,1,0,0,0,0,0],[1,0,1,0,0,0,0,0],[1,0,1,0,0,0,0,0],[0,0,1,0,0,0,0,0],[0,0,1,0,0,0,0,0],[1,0,1,0,0,0,0,0],[1,0,1,0,0,0,0,0],[0,0,0,0,0,0,0,0],[0,0,0,0,0,0,0,0],[1,0,0,0,0,0,0,0],[1,0,0,0,0,0,0,0],[0,0,0,0,0,0,0,0],[0,1,0,1,0,1,0,1],[1,0,0,0,0,0,0,0],[1,1,0,1,0,1,0,1],[0,0,1,0,0,0,0,0],[0,0,1,0,0,0,0,0],[1,0,1,0,0,0,0,0],[1,0,1,0,0,0,0,0],[0,0,1,0,0,0,0,0],[0,1,1,1,0,1,0,1],[1,0,1,0,0,0,0,0],[1,1,1,1,0,1,0,1],[0,0,0,0,1,0,0,0],[0,0,0,0,1,0,0,0],[1,0,0,0,1,0,0,0],[1,0,0,0,1,0,0,0],[0,0,0,0,1,0,0,0],[0,0,0,0,1,0,0,0],[1,0,0,0,1,0,0,0],[1,0,0,0,1,0,0,0],[0,0,1,0,1,0,0,0],[0,0,1,0,1,0,0,0],[1,0,1,0,1,0,0,0],[1,0,1,0,1,0,0,0],[0,0,1,0,1,0,0,0],[0,0,1,0,1,0,0,0],[1,0,1,0,1,0,0,0],[1,0,1,0,1,0,0,0],[0,0,0,0,1,0,0,0],[0,0,0,0,1,0,0,0],[1,0,0,0,1,0,0,0],[1,0,0,0,1,0,0,0],[0,0,0,0,1,0,0,0],[0,1,0,1,1,1,0,1],[1,0,0,0,1,0,0,0],[1,1,0,1,1,1,0,1],[0,0,1,0,1,0,0,0],[0,0,1,0,1,0,0,0],[1,0,1,0,1,0,0,0],[1,0,1,0,1,0,0,0],[0,0,1,0,1,0,0,0],[0,1,1,1,1,1,0,1],[1,0,1,0,1,0,0,0],[1,1,1,1,1,1,0,1],[0,0,0,0,0,0,1,0],[0,0,0,0,0,0,1,0],[1,0,0,0,0,0,1,0],[1,0,0,0,0,0,1,0],[0,0,0,0,0,0,1,0],[0,0,0,0,0,0,1,0],[1,0,0,0,0,0,1,0],[1,0,0,0,0,0,1,0],[0,0,1,0,0,0,1,0],[0,0,1,0,0,0,1,0],[1,0,1,0,0,0,1,0],[1,0,1,0,0,0,1,0],[0,0,1,0,0,0,1,0],[0,0,1,0,0,0,1,0],[1,0,1,0,0,0,1,0],[1,0,1,0,0,0,1,0],[0,0,0,0,0,0,1,0],[0,0,0,0,0,0,1,0],[1,0,0,0,0,0,1,0],[1,0,0,0,0,0,1,0],[0,0,0,0,0,0,1,0],[0,0,0,0,0,0,1,0],[1,0,0,0,0,0,1,0],[1,0,0,0,0,0,1,0],[0,0,1,0,0,0,1,0],[0,0,1,0,0,0,1,0],[1,0,1,0,0,0,1,0],[1,0,1,0,0,0,1,0],[0,0,1,0,0,0,1,0],[0,0,1,0,0,0,1,0],[1,0,1,0,0,0,1,0],[1,0,1,0,0,0,1,0],[0,0,0,0,1,0,1,0],[0,0,0,0,1,0,1,0],[1,0,0,0,1,0,1,0],[1,0,0,0,1,0,1,0],[0,0,0,0,1,0,1,0],[0,0,0,0,1,0,1,0],[1,0,0,0,1,0,1,0],[1,0,0,0,1,0,1,0],[0,0,1,0,1,0,1,0],[0,0,1,0,1,0,1,0],[1,0,1,0,1,0,1,0],[1,0,1,0,1,0,1,0],[0,0,1,0,1,0,1,0],[0,0,1,0,1,0,1,0],[1,0,1,0,1,0,1,0],[1,0,1,0,1,0,1,0],[0,0,0,0,1,0,1,0],[0,0,0,0,1,0,1,0],[1,0,0,0,1,0,1,0],[1,0,0,0,1,0,1,0],[0,0,0,0,1,0,1,0],[0,0,0,0,1,0,1,0],[1,0,0,0,1,0,1,0],[1,0,0,0,1,0,1,0],[0,0,1,0,1,0,1,0],[0,0,1,0,1,0,1,0],[1,0,1,0,1,0,1,0],[1,0,1,0,1,0,1,0],[0,0,1,0,1,0,1,0],[0,0,1,0,1,0,1,0],[1,0,1,0,1,0,1,0],[1,0,1,0,1,0,1,0],[0,0,0,0,0,0,1,0],[0,0,0,0,0,0,1,0],[1,0,0,0,0,0,1,0],[1,0,0,0,0,0,1,0],[0,0,0,0,0,0,1,0],[0,0,0,0,0,0,1,0],[1,0,0,0,0,0,1,0],[1,0,0,0,0,0,1,0],[0,0,1,0,0,0,1,0],[0,0,1,0,0,0,1,0],[1,0,1,0,0,0,1,0],[1,0,1,0,0,0,1,0],[0,0,1,0,0,0,1,0],[0,0,1,0,0,0,1,0],[1,0,1,0,0,0,1,0],[1,0,1,0,0,0,1,0],[0,0,0,0,0,0,1,0],[0,0,0,0,0,0,1,0],[1,0,0,0,0,0,1,0],[1,0,0,0,0,0,1,0],[0,0,0,0,0,0,1,0],[0,1,0,1,0,1,1,1],[1,0,0,0,0,0,1,0],[1,1,0,1,0,1,1,1],[0,0,1,0,0,0,1,0],[0,0,1,0,0,0,1,0],[1,0,1,0,0,0,1,0],[1,0,1,0,0,0,1,0],[0,0,1,0,0,0,1,0],[0,1,1,1,0,1,1,1],[1,0,1,0,0,0,1,0],[1,1,1,1,0,1,1,1],[0,0,0,0,1,0,1,0],[0,0,0,0,1,0,1,0],[1,0,0,0,1,0,1,0],[1,0,0,0,1,0,1,0],[0,0,0,0,1,0,1,0],[0,0,0,0,1,0,1,0],[1,0,0,0,1,0,1,0],[1,0,0,0,1,0,1,0],[0,0,1,0,1,0,1,0],[0,0,1,0,1,0,1,0],[1,0,1,0,1,0,1,0],[1,0,1,0,1,0,1,0],[0,0,1,0,1,0,1,0],[0,0,1,0,1,0,1,0],[1,0,1,0,1,0,1,0],[1,0,1,0,1,0,1,0],[0,0,0,0,1,0,1,0],[0,0,0,0,1,0,1,0],[1,0,0,0,1,0,1,0],[1,0,0,0,1,0,1,0],[0,0,0,0,1,0,1,0],[0,1,0,1,1,1,1,1],[1,0,0,0,1,0,1,0],[1,1,0,1,1,1,1,1],[0,0,1,0,1,0,1,0],[0,0,1,0,1,0,1,0],[1,0,1,0,1,0,1,0],[1,0,1,0,1,0,1,0],[0,0,1,0,1,0,1,0],[0,1,1,1,1,1,1,1],[1,0,1,0,1,0,1,0],[1,1,1,1,1,1,1,1]],"connectivityMatrix":[[0,1,0,1,0,1,0,1],[1,0,0,0,0,0,0,0],[0,1,0,1,0,1,0,1],[0,0,1,0,0,0,0,0],[0,1,0,1,0,1,0,1],[0,0,0,0,1,0,0,0],[0,1,0,1,0,1,0,1],[0,0,0,0,0,0,1,0]],"currentState":[1,1,1,1,1,1,1,1],"pastState":[1,1,1,1,1,1,1,1]}
