# Supplementary material for: PyPhi: A toolbox for integrated information theory
Source: PLoS Comput Biol. 2018 Jul 26;14(7):e1006343. doi: 10.1371/journal.pcbi.1006343 (PMC6080800; doi:10.1371/journal.pcbi.1006343)
Supplement: S1 File — Note that installing PyPhi via ‘pip’ or downloading the source code from GitHub is recommended in order to obtain the most up-to-date version of the software. (ZIP) [file pcbi.1006343.s006.zip › S6_File/pyphi-v1.1.0/profiling/networks/old/5-MAJ-complete.json]

{"nodes":[{"index":0,"label":"A","on":1,"mechanism":"MAJ","reflexive":true,"selected":true,"threshold":2,"inSubsystem":false,"weight":4,"x":332.60147613875904,"y":141.1991060024458,"px":332.7746476223027,"py":142.21304668585995,"fixed":0},{"index":1,"label":"B","on":1,"mechanism":"MAJ","reflexive":true,"selected":true,"threshold":2,"inSubsystem":false,"weight":4,"x":444.3997112423021,"y":202.17676175661654,"px":443.4431635161501,"py":202.7416454884443,"fixed":false},{"index":2,"label":"C","on":1,"mechanism":"MAJ","reflexive":true,"selected":true,"threshold":2,"inSubsystem":false,"weight":4,"x":237.48688534893165,"y":225.78652956587723,"px":238.50068862556432,"py":225.9279434877939,"fixed":false},{"index":3,"label":"D","on":1,"mechanism":"MAJ","reflexive":true,"selected":true,"threshold":2,"inSubsystem":false,"weight":4,"x":419.5189458630763,"y":330.82492283047645,"px":418.7659478577547,"py":330.0709509480691,"fixed":false},{"index":4,"label":"E","on":1,"mechanism":"MAJ","reflexive":true,"selected":true,"threshold":2,"inSubsystem":false,"weight":4,"x":287.87013738796566,"y":345.5862241421262,"px":288.41975278076995,"py":344.6413487630764,"fixed":false}],"tpm":[[0,0,0,0,0],[0,0,0,0,0],[0,0,0,0,0],[0,0,0,0,0],[0,0,0,0,0],[0,0,0,0,0],[0,0,0,0,0],[1,1,1,1,1],[0,0,0,0,0],[0,0,0,0,0],[0,0,0,0,0],[1,1,1,1,1],[0,0,0,0,0],[1,1,1,1,1],[1,1,1,1,1],[1,1,1,1,1],[0,0,0,0,0],[0,0,0,0,0],[0,0,0,0,0],[1,0,1,1,1],[0,0,0,0,0],[1,0,1,1,1],[1,0,1,1,1],[1,1,1,1,1],[0,0,0,0,0],[1,0,1,1,1],[1,0,1,1,1],[1,1,1,1,1],[1,0,1,1,1],[1,1,1,1,1],[1,1,1,1,1],[1,1,1,1,1]],"connectivityMatrix":[[1,1,1,1,1],[1,1,1,1,1],[1,1,1,1,1],[1,1,1,1,1],[1,0,1,1,1]],"currentState":[1,1,1,1,1],"pastState":[1,1,1,1,1]}
