# Supplementary material for: PyPhi: A toolbox for integrated information theory
Source: PLoS Comput Biol. 2018 Jul 26;14(7):e1006343. doi: 10.1371/journal.pcbi.1006343 (PMC6080800; doi:10.1371/journal.pcbi.1006343)
Supplement: S1 File — Note that installing PyPhi via ‘pip’ or downloading the source code from GitHub is recommended in order to obtain the most up-to-date version of the software. (ZIP) [file pcbi.1006343.s006.zip › S6_File/pyphi-v1.1.0/profiling/networks/old/6-MAJ-specialized.json]

{"nodes":[{"index":0,"label":"A","on":1,"mechanism":"MAJ","reflexive":false,"threshold":2,"inSubsystem":false,"weight":5,"x":220.4808124972226,"y":326.4993546996903,"px":221.3407146680289,"py":325.83499654233657,"selected":true},{"index":1,"label":"B","on":1,"mechanism":"MAJ","reflexive":false,"threshold":2,"inSubsystem":false,"weight":5,"x":281.9733382874501,"y":140.83145938198314,"px":282.10092304352435,"py":141.8278624401145,"selected":true,"fixed":0},{"index":2,"label":"C","on":1,"mechanism":"MAJ","reflexive":false,"threshold":2,"inSubsystem":false,"weight":5,"x":389.3678950762129,"y":173.02104598045435,"px":388.507013734718,"py":173.68091761196112,"selected":true},{"index":3,"label":"D","on":1,"mechanism":"MAJ","reflexive":false,"threshold":2,"inSubsystem":false,"weight":5,"x":327.3809312508097,"y":360.25083109044533,"px":327.24554311324994,"py":359.26462176103547,"selected":true},{"index":4,"label":"E","on":1,"mechanism":"MAJ","reflexive":false,"threshold":2,"inSubsystem":false,"weight":5,"x":199.0005315530663,"y":215.14923294995953,"px":199.93239579544016,"py":215.51830898613667,"selected":true,"fixed":0},{"index":5,"label":"F","on":1,"mechanism":"MAJ","reflexive":false,"threshold":2,"inSubsystem":false,"weight":5,"x":411.2760327681865,"y":284.53805719567384,"px":410.3499784129406,"py":284.165829783648,"selected":true,"fixed":0}],"tpm":[[0,0,0,0,0,0],[0,0,0,0,0,0],[0,0,0,0,0,0],[0,0,1,1,0,0],[0,0,0,0,0,0],[0,0,0,1,0,0],[0,0,0,1,1,0],[0,0,1,1,1,0],[0,0,0,0,0,0],[0,0,0,0,0,0],[0,0,0,0,1,0],[0,0,1,1,1,0],[0,0,0,0,1,1],[0,0,0,1,1,1],[0,0,0,1,1,1],[0,0,1,1,1,1],[0,0,0,0,0,0],[0,1,0,0,0,0],[0,0,0,0,0,0],[0,1,1,1,0,0],[0,0,0,0,0,1],[0,1,0,1,0,1],[0,0,0,1,1,1],[0,1,1,1,1,1],[1,0,0,0,0,1],[1,1,0,0,0,1],[1,0,0,0,1,1],[1,1,1,1,1,1],[1,0,0,0,1,1],[1,1,0,1,1,1],[1,0,0,1,1,1],[1,1,1,1,1,1],[0,0,0,0,0,0],[0,1,1,0,0,0],[0,0,1,0,0,0],[0,1,1,1,0,0],[0,0,0,0,0,0],[0,1,1,1,0,0],[0,0,1,1,1,0],[0,1,1,1,1,0],[1,0,0,0,0,0],[1,1,1,0,0,0],[1,0,1,0,1,0],[1,1,1,1,1,0],[1,0,0,0,1,1],[1,1,1,1,1,1],[1,0,1,1,1,1],[1,1,1,1,1,1],[1,1,0,0,0,0],[1,1,1,0,0,0],[1,1,1,0,0,0],[1,1,1,1,0,0],[1,1,0,0,0,1],[1,1,1,1,0,1],[1,1,1,1,1,1],[1,1,1,1,1,1],[1,1,0,0,0,1],[1,1,1,0,0,1],[1,1,1,0,1,1],[1,1,1,1,1,1],[1,1,0,0,1,1],[1,1,1,1,1,1],[1,1,1,1,1,1],[1,1,1,1,1,1]],"connectivityMatrix":[[0,1,1,1,0,0],[0,0,1,1,1,0],[0,0,0,1,1,1],[1,0,0,0,1,1],[1,1,0,0,0,1],[1,1,1,0,0,0]],"currentState":[1,1,1,1,1,1],"pastState":[1,1,1,1,1,1]}
