# Supplementary material for: PyPhi: A toolbox for integrated information theory
Source: PLoS Comput Biol. 2018 Jul 26;14(7):e1006343. doi: 10.1371/journal.pcbi.1006343 (PMC6080800; doi:10.1371/journal.pcbi.1006343)
Supplement: S1 File — Note that installing PyPhi via ‘pip’ or downloading the source code from GitHub is recommended in order to obtain the most up-to-date version of the software. (ZIP) [file pcbi.1006343.s006.zip › S6_File/pyphi-v1.1.0/profiling/networks/old/6-MAJ-complete.json]

{"nodes":[{"index":0,"label":"A","on":1,"mechanism":"MAJ","reflexive":true,"selected":true,"threshold":2,"inSubsystem":false,"weight":5,"x":239.3174527346224,"y":213.89774770877966,"px":240.49141177017614,"py":214.44516006757868,"fixed":0},{"index":1,"label":"B","on":1,"mechanism":"MAJ","reflexive":true,"selected":true,"threshold":2,"inSubsystem":false,"weight":5,"x":321.7495618627804,"y":140.98258827721338,"px":321.8201416443577,"py":142.28698878115298,"fixed":0},{"index":2,"label":"C","on":1,"mechanism":"MAJ","reflexive":true,"selected":true,"threshold":2,"inSubsystem":false,"weight":5,"x":429.3546762880245,"y":173.88638479145425,"px":428.18909625647814,"py":174.6803689895098,"fixed":false},{"index":3,"label":"D","on":1,"mechanism":"MAJ","reflexive":true,"selected":true,"threshold":2,"inSubsystem":false,"weight":5,"x":451.9490642667863,"y":284.58715708361393,"px":450.7849704839994,"py":284.0229654747098,"fixed":false},{"index":4,"label":"E","on":1,"mechanism":"MAJ","reflexive":true,"selected":true,"threshold":2,"inSubsystem":false,"weight":5,"x":368.46307222183316,"y":360.03497549183106,"px":368.39498759539504,"py":358.74151052966823,"fixed":0},{"index":5,"label":"F","on":1,"mechanism":"MAJ","reflexive":true,"selected":true,"threshold":2,"inSubsystem":false,"x":258.94791863602256,"y":325.12777598687757,"weight":5,"px":260.0961492393515,"py":324.3295434381386,"fixed":0}],"tpm":[[0,0,0,0,0,0],[0,0,0,0,0,0],[0,0,0,0,0,0],[0,0,0,0,0,0],[0,0,0,0,0,0],[0,0,0,0,0,0],[0,0,0,0,0,0],[0,0,0,0,0,0],[0,0,0,0,0,0],[0,0,0,0,0,0],[0,0,0,0,0,0],[0,0,0,0,0,0],[0,0,0,0,0,0],[0,0,0,0,0,0],[0,0,0,0,0,0],[1,1,1,1,1,1],[0,0,0,0,0,0],[0,0,0,0,0,0],[0,0,0,0,0,0],[0,0,0,0,0,0],[0,0,0,0,0,0],[0,0,0,0,0,0],[0,0,0,0,0,0],[1,1,1,1,1,1],[0,0,0,0,0,0],[0,0,0,0,0,0],[0,0,0,0,0,0],[1,1,1,1,1,1],[0,0,0,0,0,0],[1,1,1,1,1,1],[1,1,1,1,1,1],[1,1,1,1,1,1],[0,0,0,0,0,0],[0,0,0,0,0,0],[0,0,0,0,0,0],[0,0,0,0,0,0],[0,0,0,0,0,0],[0,0,0,0,0,0],[0,0,0,0,0,0],[1,1,1,1,1,1],[0,0,0,0,0,0],[0,0,0,0,0,0],[0,0,0,0,0,0],[1,1,1,1,1,1],[0,0,0,0,0,0],[1,1,1,1,1,1],[1,1,1,1,1,1],[1,1,1,1,1,1],[0,0,0,0,0,0],[0,0,0,0,0,0],[0,0,0,0,0,0],[1,1,1,1,1,1],[0,0,0,0,0,0],[1,1,1,1,1,1],[1,1,1,1,1,1],[1,1,1,1,1,1],[0,0,0,0,0,0],[1,1,1,1,1,1],[1,1,1,1,1,1],[1,1,1,1,1,1],[1,1,1,1,1,1],[1,1,1,1,1,1],[1,1,1,1,1,1],[1,1,1,1,1,1]],"connectivityMatrix":[[1,1,1,1,1,1],[1,1,1,1,1,1],[1,1,1,1,1,1],[1,1,1,1,1,1],[1,1,1,1,1,1],[1,1,1,1,1,1]],"currentState":[1,1,1,1,1,1],"pastState":[1,1,1,1,1,1]}
