# Supplementary material for: PyPhi: A toolbox for integrated information theory
Source: PLoS Comput Biol. 2018 Jul 26;14(7):e1006343. doi: 10.1371/journal.pcbi.1006343 (PMC6080800; doi:10.1371/journal.pcbi.1006343)
Supplement: S1 File — Note that installing PyPhi via ‘pip’ or downloading the source code from GitHub is recommended in order to obtain the most up-to-date version of the software. (ZIP) [file pcbi.1006343.s006.zip › S6_File/pyphi-v1.1.0/profiling/networks/old/6-iit-3.0-modular.json]

{"nodes":[{"index":0,"label":"A","on":1,"mechanism":"OR","reflexive":false,"threshold":2,"inSubsystem":false,"x":153.27256150815407,"y":193.54932820085787,"weight":3,"px":153.27256150815407,"py":193.54932820085787,"selected":true,"fixed":1},{"index":1,"label":"B","on":1,"mechanism":"AND","reflexive":false,"threshold":2,"inSubsystem":false,"x":144.0299467735382,"y":367.4245906492675,"weight":3,"px":144.0299467735382,"py":367.4245906492675,"selected":true,"fixed":1},{"index":2,"label":"C","on":1,"mechanism":"OR","reflexive":false,"threshold":2,"inSubsystem":false,"x":297.09974170539647,"y":191.5680967185557,"weight":3,"px":297.09974170539647,"py":191.5680967185557,"selected":true,"fixed":1},{"index":3,"label":"D","on":1,"mechanism":"AND","reflexive":false,"threshold":2,"inSubsystem":false,"x":297.1423528990964,"y":364.0455938259867,"weight":3,"px":297.1423528990964,"py":364.0455938259867,"selected":true,"fixed":1},{"index":4,"label":"E","on":1,"mechanism":"OR","reflexive":false,"threshold":2,"inSubsystem":false,"x":448.9216856693354,"y":197.86731366170454,"weight":3,"px":448.9216856693354,"py":197.86731366170454,"selected":true,"fixed":1},{"index":5,"label":"F","on":1,"mechanism":"AND","reflexive":false,"threshold":2,"inSubsystem":false,"x":450.9152060701569,"y":366.1440476565852,"weight":3,"px":450.9152060701569,"py":366.1440476565852,"fixed":1,"selected":true}],"tpm":[[0,0,0,0,0,0],[0,0,0,0,0,0],[1,0,0,0,0,0],[1,0,0,0,0,0],[0,0,0,0,0,0],[0,0,0,0,0,0],[1,0,0,0,0,0],[1,0,0,0,0,0],[0,0,1,0,0,0],[0,0,1,0,0,0],[1,0,1,0,0,0],[1,0,1,0,0,0],[0,0,1,0,0,0],[0,0,1,0,0,0],[1,0,1,0,0,0],[1,0,1,0,0,0],[0,0,0,0,0,0],[0,0,0,0,0,0],[1,0,0,0,0,0],[1,0,0,0,0,0],[0,0,0,0,0,0],[0,1,0,1,0,1],[1,0,0,0,0,0],[1,1,0,1,0,1],[0,0,1,0,0,0],[0,0,1,0,0,0],[1,0,1,0,0,0],[1,0,1,0,0,0],[0,0,1,0,0,0],[0,1,1,1,0,1],[1,0,1,0,0,0],[1,1,1,1,0,1],[0,0,0,0,1,0],[0,0,0,0,1,0],[1,0,0,0,1,0],[1,0,0,0,1,0],[0,0,0,0,1,0],[0,0,0,0,1,0],[1,0,0,0,1,0],[1,0,0,0,1,0],[0,0,1,0,1,0],[0,0,1,0,1,0],[1,0,1,0,1,0],[1,0,1,0,1,0],[0,0,1,0,1,0],[0,0,1,0,1,0],[1,0,1,0,1,0],[1,0,1,0,1,0],[0,0,0,0,1,0],[0,0,0,0,1,0],[1,0,0,0,1,0],[1,0,0,0,1,0],[0,0,0,0,1,0],[0,1,0,1,1,1],[1,0,0,0,1,0],[1,1,0,1,1,1],[0,0,1,0,1,0],[0,0,1,0,1,0],[1,0,1,0,1,0],[1,0,1,0,1,0],[0,0,1,0,1,0],[0,1,1,1,1,1],[1,0,1,0,1,0],[1,1,1,1,1,1]],"connectivityMatrix":[[0,1,0,1,0,1],[1,0,0,0,0,0],[0,1,0,1,0,1],[0,0,1,0,0,0],[0,1,0,1,0,1],[0,0,0,0,1,0]],"currentState":[1,1,1,1,1,1],"pastState":[1,1,1,1,1,1]}
