# Supplementary material for: PyPhi: A toolbox for integrated information theory
Source: PLoS Comput Biol. 2018 Jul 26;14(7):e1006343. doi: 10.1371/journal.pcbi.1006343 (PMC6080800; doi:10.1371/journal.pcbi.1006343)
Supplement: S1 File — Note that installing PyPhi via ‘pip’ or downloading the source code from GitHub is recommended in order to obtain the most up-to-date version of the software. (ZIP) [file pcbi.1006343.s006.zip › S6_File/pyphi-v1.1.0/profiling/networks/old/7-AND-circle.json]

{"nodes":[{"index":0,"label":"A","on":1,"mechanism":"AND","reflexive":false,"threshold":2,"inSubsystem":false,"weight":2,"x":455.2686010418421,"y":96.48379154361075,"px":455.2686010418421,"py":96.48379154361075,"fixed":1,"selected":true},{"index":1,"label":"B","on":1,"mechanism":"AND","reflexive":false,"threshold":2,"inSubsystem":false,"weight":2,"x":515.3361800382808,"y":246.61529363916367,"px":515.3361800382808,"py":246.61529363916367,"selected":true,"fixed":1},{"index":2,"label":"C","on":1,"mechanism":"AND","reflexive":false,"threshold":2,"inSubsystem":false,"weight":2,"x":494.183612507285,"y":393.4787568212817,"px":494.183612507285,"py":393.4787568212817,"fixed":1,"selected":true},{"index":3,"label":"D","on":1,"mechanism":"AND","reflexive":false,"threshold":2,"inSubsystem":false,"weight":2,"x":328.4071869149115,"y":430.47399028796985,"px":328.4071869149115,"py":430.47399028796985,"selected":true,"fixed":1},{"index":4,"label":"E","on":1,"mechanism":"AND","reflexive":false,"threshold":2,"inSubsystem":false,"weight":2,"x":184.6170429711838,"y":363.6187000622663,"px":184.6170429711838,"py":363.6187000622663,"selected":true,"fixed":1},{"index":5,"label":"F","on":1,"mechanism":"AND","reflexive":false,"threshold":2,"inSubsystem":false,"x":165.4360441867527,"y":200.698157853545,"weight":2,"px":165.4360441867527,"py":200.698157853545,"fixed":1,"selected":true},{"index":6,"label":"G","on":1,"mechanism":"OR","reflexive":false,"threshold":2,"inSubsystem":false,"x":280.4286403192627,"y":88.64143440072291,"weight":2,"px":280.4286403192627,"py":88.64143440072291,"fixed":1,"selected":true}],"tpm":[[0,0,0,0,0,0,0],[0,0,0,0,0,0,1],[0,0,0,0,0,0,0],[0,0,0,0,0,0,1],[0,0,0,0,0,0,0],[0,1,0,0,0,0,1],[0,0,0,0,0,0,0],[0,1,0,0,0,0,1],[0,0,0,0,0,0,0],[0,0,0,0,0,0,1],[0,0,1,0,0,0,0],[0,0,1,0,0,0,1],[0,0,0,0,0,0,0],[0,1,0,0,0,0,1],[0,0,1,0,0,0,0],[0,1,1,0,0,0,1],[0,0,0,0,0,0,0],[0,0,0,0,0,0,1],[0,0,0,0,0,0,0],[0,0,0,0,0,0,1],[0,0,0,1,0,0,0],[0,1,0,1,0,0,1],[0,0,0,1,0,0,0],[0,1,0,1,0,0,1],[0,0,0,0,0,0,0],[0,0,0,0,0,0,1],[0,0,1,0,0,0,0],[0,0,1,0,0,0,1],[0,0,0,1,0,0,0],[0,1,0,1,0,0,1],[0,0,1,1,0,0,0],[0,1,1,1,0,0,1],[0,0,0,0,0,0,1],[0,0,0,0,0,0,1],[0,0,0,0,0,0,1],[0,0,0,0,0,0,1],[0,0,0,0,0,0,1],[0,1,0,0,0,0,1],[0,0,0,0,0,0,1],[0,1,0,0,0,0,1],[0,0,0,0,1,0,1],[0,0,0,0,1,0,1],[0,0,1,0,1,0,1],[0,0,1,0,1,0,1],[0,0,0,0,1,0,1],[0,1,0,0,1,0,1],[0,0,1,0,1,0,1],[0,1,1,0,1,0,1],[0,0,0,0,0,0,1],[0,0,0,0,0,0,1],[0,0,0,0,0,0,1],[0,0,0,0,0,0,1],[0,0,0,1,0,0,1],[0,1,0,1,0,0,1],[0,0,0,1,0,0,1],[0,1,0,1,0,0,1],[0,0,0,0,1,0,1],[0,0,0,0,1,0,1],[0,0,1,0,1,0,1],[0,0,1,0,1,0,1],[0,0,0,1,1,0,1],[0,1,0,1,1,0,1],[0,0,1,1,1,0,1],[0,1,1,1,1,0,1],[0,0,0,0,0,0,0],[0,0,0,0,0,0,1],[1,0,0,0,0,0,0],[1,0,0,0,0,0,1],[0,0,0,0,0,0,0],[0,1,0,0,0,0,1],[1,0,0,0,0,0,0],[1,1,0,0,0,0,1],[0,0,0,0,0,0,0],[0,0,0,0,0,0,1],[1,0,1,0,0,0,0],[1,0,1,0,0,0,1],[0,0,0,0,0,0,0],[0,1,0,0,0,0,1],[1,0,1,0,0,0,0],[1,1,1,0,0,0,1],[0,0,0,0,0,1,0],[0,0,0,0,0,1,1],[1,0,0,0,0,1,0],[1,0,0,0,0,1,1],[0,0,0,1,0,1,0],[0,1,0,1,0,1,1],[1,0,0,1,0,1,0],[1,1,0,1,0,1,1],[0,0,0,0,0,1,0],[0,0,0,0,0,1,1],[1,0,1,0,0,1,0],[1,0,1,0,0,1,1],[0,0,0,1,0,1,0],[0,1,0,1,0,1,1],[1,0,1,1,0,1,0],[1,1,1,1,0,1,1],[0,0,0,0,0,0,1],[0,0,0,0,0,0,1],[1,0,0,0,0,0,1],[1,0,0,0,0,0,1],[0,0,0,0,0,0,1],[0,1,0,0,0,0,1],[1,0,0,0,0,0,1],[1,1,0,0,0,0,1],[0,0,0,0,1,0,1],[0,0,0,0,1,0,1],[1,0,1,0,1,0,1],[1,0,1,0,1,0,1],[0,0,0,0,1,0,1],[0,1,0,0,1,0,1],[1,0,1,0,1,0,1],[1,1,1,0,1,0,1],[0,0,0,0,0,1,1],[0,0,0,0,0,1,1],[1,0,0,0,0,1,1],[1,0,0,0,0,1,1],[0,0,0,1,0,1,1],[0,1,0,1,0,1,1],[1,0,0,1,0,1,1],[1,1,0,1,0,1,1],[0,0,0,0,1,1,1],[0,0,0,0,1,1,1],[1,0,1,0,1,1,1],[1,0,1,0,1,1,1],[0,0,0,1,1,1,1],[0,1,0,1,1,1,1],[1,0,1,1,1,1,1],[1,1,1,1,1,1,1]],"connectivityMatrix":[[0,1,0,0,0,0,1],[1,0,1,0,0,0,0],[0,1,0,1,0,0,0],[0,0,1,0,1,0,0],[0,0,0,1,0,1,0],[0,0,0,0,1,0,1],[1,0,0,0,0,1,0]],"currentState":[1,1,1,1,1,1,1],"pastState":[1,1,1,1,1,1,1]}
