# Supplementary material for: PyPhi: A toolbox for integrated information theory
Source: PLoS Comput Biol. 2018 Jul 26;14(7):e1006343. doi: 10.1371/journal.pcbi.1006343 (PMC6080800; doi:10.1371/journal.pcbi.1006343)
Supplement: S1 File — Note that installing PyPhi via ‘pip’ or downloading the source code from GitHub is recommended in order to obtain the most up-to-date version of the software. (ZIP) [file pcbi.1006343.s006.zip › S6_File/pyphi-v1.1.0/profiling/networks/old/7-MAJ-complete.json]

{"nodes":[{"index":0,"label":"A","on":1,"mechanism":"MAJ","reflexive":true,"selected":false,"threshold":2,"inSubsystem":false,"weight":6,"x":231.38341598532665,"y":281.93739960371386,"px":231.89450719505953,"py":281.8027817782387,"fixed":0},{"index":1,"label":"B","on":1,"mechanism":"MAJ","reflexive":true,"selected":false,"threshold":2,"inSubsystem":false,"weight":6,"x":251.66924136654995,"y":188.57872537449492,"px":252.1474992619341,"py":188.98392449304922,"fixed":false},{"index":2,"label":"C","on":1,"mechanism":"MAJ","reflexive":true,"selected":false,"threshold":2,"inSubsystem":false,"weight":6,"x":343.4339363794787,"y":151.11093312822533,"px":343.42481108417076,"py":151.73347334995523,"fixed":0},{"index":3,"label":"D","on":1,"mechanism":"MAJ","reflexive":true,"selected":false,"threshold":2,"inSubsystem":false,"weight":6,"x":429.22558327428686,"y":199.13590280690627,"px":428.7578572113039,"py":199.49455216651572,"fixed":false},{"index":4,"label":"E","on":1,"mechanism":"MAJ","reflexive":true,"selected":false,"threshold":2,"inSubsystem":false,"weight":6,"x":449.1676937202152,"y":296.91143323483686,"px":448.52391986344344,"py":296.76113154259383,"fixed":0},{"index":5,"label":"F","on":1,"mechanism":"MAJ","reflexive":true,"selected":false,"threshold":2,"inSubsystem":false,"x":378.789988977867,"y":363.2577251077865,"weight":6,"px":378.6054034649439,"py":362.7484898518281,"fixed":0},{"index":6,"label":"G","on":1,"mechanism":"MAJ","reflexive":true,"selected":false,"threshold":2,"inSubsystem":false,"x":275.37781940404534,"y":376.2330515912473,"weight":6,"px":275.37781940404534,"py":376.2330515912473,"fixed":1}],"tpm":[[0,0,0,0,0,0,0],[0,0,0,0,0,0,0],[0,0,0,0,0,0,0],[0,0,0,0,0,0,0],[0,0,0,0,0,0,0],[0,0,0,0,0,0,0],[0,0,0,0,0,0,0],[0,0,0,0,0,0,0],[0,0,0,0,0,0,0],[0,0,0,0,0,0,0],[0,0,0,0,0,0,0],[0,0,0,0,0,0,0],[0,0,0,0,0,0,0],[0,0,0,0,0,0,0],[0,0,0,0,0,0,0],[1,1,1,1,1,1,1],[0,0,0,0,0,0,0],[0,0,0,0,0,0,0],[0,0,0,0,0,0,0],[0,0,0,0,0,0,0],[0,0,0,0,0,0,0],[0,0,0,0,0,0,0],[0,0,0,0,0,0,0],[1,1,1,1,1,1,1],[0,0,0,0,0,0,0],[0,0,0,0,0,0,0],[0,0,0,0,0,0,0],[1,1,1,1,1,1,1],[0,0,0,0,0,0,0],[1,1,1,1,1,1,1],[1,1,1,1,1,1,1],[1,1,1,1,1,1,1],[0,0,0,0,0,0,0],[0,0,0,0,0,0,0],[0,0,0,0,0,0,0],[0,0,0,0,0,0,0],[0,0,0,0,0,0,0],[0,0,0,0,0,0,0],[0,0,0,0,0,0,0],[1,1,1,1,1,1,1],[0,0,0,0,0,0,0],[0,0,0,0,0,0,0],[0,0,0,0,0,0,0],[1,1,1,1,1,1,1],[0,0,0,0,0,0,0],[1,1,1,1,1,1,1],[1,1,1,1,1,1,1],[1,1,1,1,1,1,1],[0,0,0,0,0,0,0],[0,0,0,0,0,0,0],[0,0,0,0,0,0,0],[1,1,1,1,1,1,1],[0,0,0,0,0,0,0],[1,1,1,1,1,1,1],[1,1,1,1,1,1,1],[1,1,1,1,1,1,1],[0,0,0,0,0,0,0],[1,1,1,1,1,1,1],[1,1,1,1,1,1,1],[1,1,1,1,1,1,1],[1,1,1,1,1,1,1],[1,1,1,1,1,1,1],[1,1,1,1,1,1,1],[1,1,1,1,1,1,1],[0,0,0,0,0,0,0],[0,0,0,0,0,0,0],[0,0,0,0,0,0,0],[0,0,0,0,0,0,0],[0,0,0,0,0,0,0],[0,0,0,0,0,0,0],[0,0,0,0,0,0,0],[1,1,1,1,1,1,1],[0,0,0,0,0,0,0],[0,0,0,0,0,0,0],[0,0,0,0,0,0,0],[1,1,1,1,1,1,1],[0,0,0,0,0,0,0],[1,1,1,1,1,1,1],[1,1,1,1,1,1,1],[1,1,1,1,1,1,1],[0,0,0,0,0,0,0],[0,0,0,0,0,0,0],[0,0,0,0,0,0,0],[1,1,1,1,1,1,1],[0,0,0,0,0,0,0],[1,1,1,1,1,1,1],[1,1,1,1,1,1,1],[1,1,1,1,1,1,1],[0,0,0,0,0,0,0],[1,1,1,1,1,1,1],[1,1,1,1,1,1,1],[1,1,1,1,1,1,1],[1,1,1,1,1,1,1],[1,1,1,1,1,1,1],[1,1,1,1,1,1,1],[1,1,1,1,1,1,1],[0,0,0,0,0,0,0],[0,0,0,0,0,0,0],[0,0,0,0,0,0,0],[1,1,1,1,1,1,1],[0,0,0,0,0,0,0],[1,1,1,1,1,1,1],[1,1,1,1,1,1,1],[1,1,1,1,1,1,1],[0,0,0,0,0,0,0],[1,1,1,1,1,1,1],[1,1,1,1,1,1,1],[1,1,1,1,1,1,1],[1,1,1,1,1,1,1],[1,1,1,1,1,1,1],[1,1,1,1,1,1,1],[1,1,1,1,1,1,1],[0,0,0,0,0,0,0],[1,1,1,1,1,1,1],[1,1,1,1,1,1,1],[1,1,1,1,1,1,1],[1,1,1,1,1,1,1],[1,1,1,1,1,1,1],[1,1,1,1,1,1,1],[1,1,1,1,1,1,1],[1,1,1,1,1,1,1],[1,1,1,1,1,1,1],[1,1,1,1,1,1,1],[1,1,1,1,1,1,1],[1,1,1,1,1,1,1],[1,1,1,1,1,1,1],[1,1,1,1,1,1,1],[1,1,1,1,1,1,1]],"connectivityMatrix":[[1,1,1,1,1,1,1],[1,1,1,1,1,1,1],[1,1,1,1,1,1,1],[1,1,1,1,1,1,1],[1,1,1,1,1,1,1],[1,1,1,1,1,1,1],[1,1,1,1,1,1,1]],"currentState":[1,1,1,1,1,1,1],"pastState":[1,1,1,1,1,1,1]}
