# Supplementary material for: PyPhi: A toolbox for integrated information theory
Source: PLoS Comput Biol. 2018 Jul 26;14(7):e1006343. doi: 10.1371/journal.pcbi.1006343 (PMC6080800; doi:10.1371/journal.pcbi.1006343)
Supplement: S1 File — Note that installing PyPhi via ‘pip’ or downloading the source code from GitHub is recommended in order to obtain the most up-to-date version of the software. (ZIP) [file pcbi.1006343.s006.zip › S6_File/pyphi-v1.1.0/profiling/networks/old/7-MAJ-specialized.json]

{"nodes":[{"index":0,"label":"A","on":1,"mechanism":"MAJ","reflexive":false,"threshold":2,"inSubsystem":false,"weight":6,"x":342.85709657617184,"y":143.67404057962761,"px":342.5888289846238,"py":144.3402526750801,"selected":true},{"index":1,"label":"B","on":1,"mechanism":"MAJ","reflexive":false,"threshold":2,"inSubsystem":false,"weight":6,"x":191.20743247753916,"y":236.87464317643372,"px":191.9362980625894,"py":236.98334411722217,"selected":true,"fixed":0},{"index":2,"label":"C","on":1,"mechanism":"MAJ","reflexive":false,"threshold":2,"inSubsystem":false,"weight":6,"x":316.7289603052141,"y":364.4112064768832,"px":316.6700728458933,"py":363.67657661776076,"selected":true},{"index":3,"label":"D","on":1,"mechanism":"MAJ","reflexive":false,"threshold":2,"inSubsystem":false,"weight":6,"x":399.7614614248169,"y":311.5835709640917,"px":399.16754007660944,"py":311.1917455497849,"selected":true},{"index":4,"label":"E","on":1,"mechanism":"MAJ","reflexive":false,"threshold":2,"inSubsystem":false,"weight":6,"x":224.41656612172386,"y":329.44683894800727,"px":224.9348016269168,"py":328.96007367369197,"selected":true,"fixed":0},{"index":5,"label":"F","on":1,"mechanism":"MAJ","reflexive":false,"threshold":2,"inSubsystem":false,"weight":6,"x":244.8040302610636,"y":152.81990900991622,"px":245.1635276376324,"py":153.42847902286493,"selected":true,"fixed":0},{"index":6,"label":"G","on":1,"mechanism":"MAJ","reflexive":false,"threshold":2,"inSubsystem":false,"weight":6,"x":413.0551970628408,"y":213.50123891231084,"px":412.37541478922924,"py":213.72677836912698,"selected":true}],"tpm":[[0,0,0,0,0,0,0],[0,0,0,0,0,0,0],[0,0,0,0,0,0,0],[0,0,1,1,0,0,0],[0,0,0,0,0,0,0],[0,0,0,1,0,0,0],[0,0,0,1,1,0,0],[0,0,1,1,1,0,0],[0,0,0,0,0,0,0],[0,0,0,0,0,0,0],[0,0,0,0,1,0,0],[0,0,1,1,1,0,0],[0,0,0,0,1,1,0],[0,0,0,1,1,1,0],[0,0,0,1,1,1,0],[0,0,1,1,1,1,0],[0,0,0,0,0,0,0],[0,0,0,0,0,0,0],[0,0,0,0,0,0,0],[0,0,1,1,0,0,0],[0,0,0,0,0,1,0],[0,0,0,1,0,1,0],[0,0,0,1,1,1,0],[0,0,1,1,1,1,0],[0,0,0,0,0,1,1],[0,0,0,0,0,1,1],[0,0,0,0,1,1,1],[0,0,1,1,1,1,1],[0,0,0,0,1,1,1],[0,0,0,1,1,1,1],[0,0,0,1,1,1,1],[0,0,1,1,1,1,1],[0,0,0,0,0,0,0],[0,1,0,0,0,0,0],[0,0,0,0,0,0,0],[0,1,1,1,0,0,0],[0,0,0,0,0,0,0],[0,1,0,1,0,0,0],[0,0,0,1,1,0,0],[0,1,1,1,1,0,0],[0,0,0,0,0,0,1],[0,1,0,0,0,0,1],[0,0,0,0,1,0,1],[0,1,1,1,1,0,1],[0,0,0,0,1,1,1],[0,1,0,1,1,1,1],[0,0,0,1,1,1,1],[0,1,1,1,1,1,1],[1,0,0,0,0,0,1],[1,1,0,0,0,0,1],[1,0,0,0,0,0,1],[1,1,1,1,0,0,1],[1,0,0,0,0,1,1],[1,1,0,1,0,1,1],[1,0,0,1,1,1,1],[1,1,1,1,1,1,1],[1,0,0,0,0,1,1],[1,1,0,0,0,1,1],[1,0,0,0,1,1,1],[1,1,1,1,1,1,1],[1,0,0,0,1,1,1],[1,1,0,1,1,1,1],[1,0,0,1,1,1,1],[1,1,1,1,1,1,1],[0,0,0,0,0,0,0],[0,1,1,0,0,0,0],[0,0,1,0,0,0,0],[0,1,1,1,0,0,0],[0,0,0,0,0,0,0],[0,1,1,1,0,0,0],[0,0,1,1,1,0,0],[0,1,1,1,1,0,0],[0,0,0,0,0,0,0],[0,1,1,0,0,0,0],[0,0,1,0,1,0,0],[0,1,1,1,1,0,0],[0,0,0,0,1,1,0],[0,1,1,1,1,1,0],[0,0,1,1,1,1,0],[0,1,1,1,1,1,0],[1,0,0,0,0,0,0],[1,1,1,0,0,0,0],[1,0,1,0,0,0,0],[1,1,1,1,0,0,0],[1,0,0,0,0,1,0],[1,1,1,1,0,1,0],[1,0,1,1,1,1,0],[1,1,1,1,1,1,0],[1,0,0,0,0,1,1],[1,1,1,0,0,1,1],[1,0,1,0,1,1,1],[1,1,1,1,1,1,1],[1,0,0,0,1,1,1],[1,1,1,1,1,1,1],[1,0,1,1,1,1,1],[1,1,1,1,1,1,1],[1,1,0,0,0,0,0],[1,1,1,0,0,0,0],[1,1,1,0,0,0,0],[1,1,1,1,0,0,0],[1,1,0,0,0,0,0],[1,1,1,1,0,0,0],[1,1,1,1,1,0,0],[1,1,1,1,1,0,0],[1,1,0,0,0,0,1],[1,1,1,0,0,0,1],[1,1,1,0,1,0,1],[1,1,1,1,1,0,1],[1,1,0,0,1,1,1],[1,1,1,1,1,1,1],[1,1,1,1,1,1,1],[1,1,1,1,1,1,1],[1,1,0,0,0,0,1],[1,1,1,0,0,0,1],[1,1,1,0,0,0,1],[1,1,1,1,0,0,1],[1,1,0,0,0,1,1],[1,1,1,1,0,1,1],[1,1,1,1,1,1,1],[1,1,1,1,1,1,1],[1,1,0,0,0,1,1],[1,1,1,0,0,1,1],[1,1,1,0,1,1,1],[1,1,1,1,1,1,1],[1,1,0,0,1,1,1],[1,1,1,1,1,1,1],[1,1,1,1,1,1,1],[1,1,1,1,1,1,1]],"connectivityMatrix":[[0,1,1,1,0,0,0],[0,0,1,1,1,0,0],[0,0,0,1,1,1,0],[0,0,0,0,1,1,1],[1,0,0,0,0,1,1],[1,1,0,0,0,0,1],[1,1,1,0,0,0,0]],"currentState":[1,1,1,1,1,1,1],"pastState":[1,1,1,1,1,1,1]}
