# Supplementary material for: PyPhi: A toolbox for integrated information theory
Source: PLoS Comput Biol. 2018 Jul 26;14(7):e1006343. doi: 10.1371/journal.pcbi.1006343 (PMC6080800; doi:10.1371/journal.pcbi.1006343)
Supplement: S1 File — Note that installing PyPhi via ‘pip’ or downloading the source code from GitHub is recommended in order to obtain the most up-to-date version of the software. (ZIP) [file pcbi.1006343.s006.zip › S6_File/pyphi-v1.1.0/profiling/networks/old/5-AND-circle.json]

{"nodes":[{"index":0,"label":"A","on":1,"mechanism":"AND","reflexive":false,"threshold":2,"inSubsystem":false,"weight":2,"x":278.922327303175,"y":110.86931173967922,"px":278.93341191522353,"py":110.92458407922327,"fixed":false,"selected":true},{"index":1,"label":"B","on":1,"mechanism":"AND","reflexive":false,"threshold":2,"inSubsystem":false,"weight":2,"x":434.8655805111256,"y":175.05784140575832,"px":434.8132175866244,"py":175.09136378110455,"selected":true,"fixed":false},{"index":2,"label":"C","on":1,"mechanism":"AND","reflexive":false,"threshold":2,"inSubsystem":false,"weight":2,"x":404.41316136527365,"y":342.72184603054757,"px":404.3702956276063,"py":342.68186052234637,"fixed":0,"selected":true},{"index":3,"label":"D","on":1,"mechanism":"AND","reflexive":false,"threshold":2,"inSubsystem":false,"weight":2,"x":239.27389612347915,"y":384.76840745951,"px":239.30370076967472,"py":384.71386446287426,"selected":true,"fixed":false},{"index":4,"label":"E","on":1,"mechanism":"AND","reflexive":false,"threshold":2,"inSubsystem":false,"weight":2,"x":164.39503051262244,"y":233.66031349728834,"px":164.45093708276121,"py":233.6675026938178,"selected":true,"fixed":false}],"tpm":[[0,0,0,0,0],[0,0,0,0,0],[0,0,0,0,0],[0,0,0,0,0],[0,0,0,0,0],[0,1,0,0,0],[0,0,0,0,0],[0,1,0,0,0],[0,0,0,0,0],[0,0,0,0,1],[0,0,1,0,0],[0,0,1,0,1],[0,0,0,0,0],[0,1,0,0,1],[0,0,1,0,0],[0,1,1,0,1],[0,0,0,0,0],[0,0,0,0,0],[1,0,0,0,0],[1,0,0,0,0],[0,0,0,1,0],[0,1,0,1,0],[1,0,0,1,0],[1,1,0,1,0],[0,0,0,0,0],[0,0,0,0,1],[1,0,1,0,0],[1,0,1,0,1],[0,0,0,1,0],[0,1,0,1,1],[1,0,1,1,0],[1,1,1,1,1]],"connectivityMatrix":[[0,1,0,0,1],[1,0,1,0,0],[0,1,0,1,0],[0,0,1,0,1],[1,0,0,1,0]],"currentState":[1,1,1,1,1],"pastState":[1,1,1,1,1]}
