# Supplementary material for: PyPhi: A toolbox for integrated information theory
Source: PLoS Comput Biol. 2018 Jul 26;14(7):e1006343. doi: 10.1371/journal.pcbi.1006343 (PMC6080800; doi:10.1371/journal.pcbi.1006343)
Supplement: S1 File — Note that installing PyPhi via ‘pip’ or downloading the source code from GitHub is recommended in order to obtain the most up-to-date version of the software. (ZIP) [file pcbi.1006343.s006.zip › S6_File/pyphi-v1.1.0/profiling/networks/old/5-MAJ-specialized.json]

{"nodes":[{"index":0,"label":"A","on":1,"mechanism":"MAJ","reflexive":false,"threshold":2,"inSubsystem":false,"weight":4,"x":401.4491476759855,"y":345.1447051066806,"px":401.2399171091728,"py":344.81163223988557,"selected":true},{"index":1,"label":"B","on":1,"mechanism":"MAJ","reflexive":false,"threshold":2,"inSubsystem":false,"weight":4,"x":271.7894388450578,"y":331.12488683677634,"px":272.05697997812655,"py":330.8501047365263,"selected":true},{"index":2,"label":"C","on":1,"mechanism":"MAJ","reflexive":false,"threshold":2,"inSubsystem":false,"weight":4,"x":244.77101293642664,"y":203.15074095561653,"px":245.11329545388082,"py":203.34714199846303,"selected":true},{"index":3,"label":"D","on":1,"mechanism":"MAJ","reflexive":false,"threshold":2,"inSubsystem":false,"weight":4,"x":357.3206303234166,"y":140.4660675751261,"px":357.26710603089,"py":140.824677381782,"selected":true},{"index":4,"label":"E","on":1,"mechanism":"MAJ","reflexive":false,"threshold":2,"inSubsystem":false,"weight":4,"x":452.7746839316022,"y":226.59233930113191,"px":452.4178533755859,"py":226.65448715110767,"selected":true}],"tpm":[[0,0,0,0,0],[0,0,0,0,0],[0,0,0,0,0],[0,0,1,1,0],[0,0,0,0,0],[0,0,0,1,0],[0,0,0,1,1],[0,0,1,1,1],[0,0,0,0,0],[0,1,0,0,0],[0,0,0,0,1],[0,1,1,1,1],[1,0,0,0,1],[1,1,0,1,1],[1,0,0,1,1],[1,1,1,1,1],[0,0,0,0,0],[0,1,1,0,0],[0,0,1,0,0],[0,1,1,1,0],[1,0,0,0,0],[1,1,1,1,0],[1,0,1,1,1],[1,1,1,1,1],[1,1,0,0,0],[1,1,1,0,0],[1,1,1,0,1],[1,1,1,1,1],[1,1,0,0,1],[1,1,1,1,1],[1,1,1,1,1],[1,1,1,1,1]],"connectivityMatrix":[[0,1,1,1,0],[0,0,1,1,1],[1,0,0,1,1],[1,1,0,0,1],[1,1,1,0,0]],"currentState":[1,1,1,1,1],"pastState":[1,1,1,1,1]}
