# Supplementary material for: PyPhi: A toolbox for integrated information theory
Source: PLoS Comput Biol. 2018 Jul 26;14(7):e1006343. doi: 10.1371/journal.pcbi.1006343 (PMC6080800; doi:10.1371/journal.pcbi.1006343)
Supplement: S1 File — Note that installing PyPhi via ‘pip’ or downloading the source code from GitHub is recommended in order to obtain the most up-to-date version of the software. (ZIP) [file pcbi.1006343.s006.zip › S6_File/pyphi-v1.1.0/profiling/quickprofile.sh]

#!/bin/sh
# 
# Script to quickly profile a single network, produce a call graph,
# and display the top pstats results.
#
# The network should be passed in as "5-AND-circle", "6-MAJ-complete", etc.

NETWORK=$1

python code_to_profile.py $NETWORK &&
./loadprofile.sh pstats/$NETWORK.pstats &&
./makecallgraph &&
python print_stats.py &&
open -a Firefox callgraph.svg
