# Supplementary material for: PyPhi: A toolbox for integrated information theory
Source: PLoS Comput Biol. 2018 Jul 26;14(7):e1006343. doi: 10.1371/journal.pcbi.1006343 (PMC6080800; doi:10.1371/journal.pcbi.1006343)
Supplement: S1 File — Note that installing PyPhi via ‘pip’ or downloading the source code from GitHub is recommended in order to obtain the most up-to-date version of the software. (ZIP) [file pcbi.1006343.s006.zip › S6_File/pyphi-v1.1.0/profiling/saveprofile.sh]

#!/bin/sh

outputfile="profile.pstats"
path="profile_data/"
prefix="profile"
sep="."
extension=".pstats"
if [ -z $1 ]
then
    filename="`date +%s`"
else
    filename=$1
fi
save=$path$prefix$sep$filename$extension
echo "Saved '$outputfile' to '$save'"
cp $outputfile $save
