# Supplementary material for: PyPhi: A toolbox for integrated information theory
Source: PLoS Comput Biol. 2018 Jul 26;14(7):e1006343. doi: 10.1371/journal.pcbi.1006343 (PMC6080800; doi:10.1371/journal.pcbi.1006343)
Supplement: S1 File — Note that installing PyPhi via ‘pip’ or downloading the source code from GitHub is recommended in order to obtain the most up-to-date version of the software. (ZIP) [file pcbi.1006343.s006.zip › S6_File/pyphi-v1.1.0/benchmarks/asv.conf.json]

{
    // The version of the config file format.  Do not change, unless
    // you know what you are doing.
    "version": 1,

    // The name of the project being benchmarked
    "project": "PyPhi",

    // The project's homepage
    "project_url": "https://github.com/wmayner/pyphi",

    // The URL or local path of the source code repository for the
    // project being benchmarked
    "repo": "..",

    // List of branches to benchmark. If not provided, defaults to "master"
    // (for git) or "tip" (for mercurial).
    "branches": ["develop"], // for git

    // The DVCS being used.  If not set, it will be automatically
    // determined from "repo" by looking at the protocol in the URL
    // (if remote), or by looking for special directories, such as
    // ".git" (if local).
    "dvcs": "git",

    // The tool to use to create environments.  May be "conda",
    // "virtualenv" or other value depending on the plugins in use.
    // If missing or the empty string, the tool will be automatically
    // determined by looking for tools on the PATH environment
    // variable.
    "environment_type": "virtualenv",

    // the base URL to show a commit for the project.
    "show_commit_url": "http://github.com/wmayner/pyphi/",

    // The Pythons you'd like to test against.  If not provided, defaults
    // to the current version of Python used to run `asv`.
    // "pythons": ["2.7", "3.3"],

    // The matrix of dependencies to test.  Each key is the name of a
    // package (in PyPI) and the values are version numbers.  An empty
    // list indicates to just test against the default (latest)
    // version.
    // "matrix": {
    //     "numpy": ["1.6", "1.7"]
    // },

    // The directory (relative to the current directory) that benchmarks are
    // stored in.  If not provided, defaults to "benchmarks"
    "benchmark_dir": "benchmarks",

    // The directory (relative to the current directory) to cache the Python
    // environments in.  If not provided, defaults to "env"
    "env_dir": "env",


    // The directory (relative to the current directory) that raw benchmark
    // results are stored in.  If not provided, defaults to "results".
    "results_dir": "results",

    // The directory (relative to the current directory) that the html tree
    // should be written to.  If not provided, defaults to "html".
    //"html_dir": "html",

    // The number of characters to retain in the commit hashes.
    // "hash_length": 8,

    // `asv` will cache wheels of the recent builds in each
    // environment, making them faster to install next time.  This is
    // number of builds to keep, per environment.
    // "wheel_cache_size": 0
}
