# Supplementary material for: PyPhi: A toolbox for integrated information theory
Source: PLoS Comput Biol. 2018 Jul 26;14(7):e1006343. doi: 10.1371/journal.pcbi.1006343 (PMC6080800; doi:10.1371/journal.pcbi.1006343)
Supplement: S1 File — Note that installing PyPhi via ‘pip’ or downloading the source code from GitHub is recommended in order to obtain the most up-to-date version of the software. (ZIP) [file pcbi.1006343.s006.zip › S6_File/pyphi-v1.1.0/benchmarks/benchmarks/subsystem.py]

import copy

from pyphi import Subsystem, compute, config, examples
from pyphi.direction import Direction


"""
PyPhi performance benchmarks

TODO: More representative benchmarks. Is it better to test larger, slower,
runs or smaller systems? Both?
TODO: How does parallelization effect the benchmarks? Should there be
separate benchmarks for parallel execution paths? Caching options?

The `setup` and `setup_cache` functions are called before each repeat of
the benchmark but *not* before each iteration within the repeat. You
must clear all caches *inside* the benchmark function for accurate results.

Can't use `@config.override` because it doesn't exist in the entire
project history and will break on import of older revisions.
"""


def clear_subsystem_caches(subsys):
    """Clear subsystem caches"""
    try:
        # New-style caches
        subsys._repertoire_cache.clear()
        subsys._mice_cache.clear()
    except TypeError:
        try:
            # Pre cache.clear() implementation
            subsys._repertoire_cache.cache = {}
            subsys._mice_cache.cache = {}
        except AttributeError:
            # Old school, pre cache refactor
            subsys._repertoire_cache = {}
            subsys._repertoire_cache_info = [0, 0]
            subsys._mice_cache = {}


def clear_network_caches(network):
    try:
        network.purview_cache.clear()
    except TypeError:
        try:
            network.purview_cache.cache = {}
        except AttributeError:
            network.purview_cache = {}


class BenchmarkSubsystem():

    def setup(self):
        # 7-node network
        self.network = examples.fig16()
        self.state = (0,) * 7
        self.idxs = self.network.node_indices
        self.subsys = Subsystem(self.network, self.state, self.idxs)

    def time_cause_repertoire(self):
        clear_subsystem_caches(self.subsys)
        self.subsys.cause_repertoire(self.idxs, self.idxs)

    def time_cause_repertoire_cache(self):
        clear_subsystem_caches(self.subsys)
        for i in range(3):
            self.subsys.cause_repertoire(self.idxs, self.idxs)

    def time_effect_repertoire(self):
        clear_subsystem_caches(self.subsys)
        self.subsys.effect_repertoire(self.idxs, self.idxs)

    def time_effect_repertoire_cache(self):
        clear_subsystem_caches(self.subsys)
        for i in range(3):
            self.subsys.effect_repertoire(self.idxs, self.idxs)

    # Potential purviews benchmark.
    # TODO: this isn't representative of what actually happens.
    # Can we capture a sample run of multiple calls to
    # subsys.potential_purviews?

    def _do_potential_purviews(self):
        for i in range(100):
            self.subsys.potential_purviews(Direction.CAUSE, self.idxs)

    def time_potential_purviews_no_cache(self):
        # Network purview caches disabled
        clear_network_caches(self.subsys.network)
        default = config.CACHE_POTENTIAL_PURVIEWS
        config.CACHE_POTENTIAL_PURVIEWS = False
        self._do_potential_purviews()
        config.CACHE_POTENTIAL_PURVIEWS = default

    def time_potential_purviews_with_cache(self):
        # Network purview caches enabled
        clear_network_caches(self.subsys.network)
        default = config.CACHE_POTENTIAL_PURVIEWS
        config.CACHE_POTENTIAL_PURVIEWS = True
        self._do_potential_purviews()
        config.CACHE_POTENTIAL_PURVIEWS = default


class BenchmarkEmdApproximation:

    params = ['emd', 'l1']

    number = 1
    repeat = 1
    timeout = 10000

    def setup(self, distance):
        self.network = examples.fig16()
        self.state = (1, 0, 0, 1, 1, 1, 0)

        self.default_config = copy.copy(config.__dict__)

        if distance == 'emd':
            config.L1_DISTANCE_APPROXIMATION = False
        elif distance == 'l1':
            config.L1_DISTANCE_APPROXIMATION = True
        else:
            raise ValueError(distance)

        config.PARALLEL_CONCEPT_EVALUATION = False
        config.PARALLEL_CUT_EVALUATION = False

    def time_L1_approximation(self, distance):
        compute.major_complex(self.network, self.state)

    def teardown(self, distance):
        config.__dict__.update(self.default_config)
