# Supplementary material for: PyPhi: A toolbox for integrated information theory
Source: PLoS Comput Biol. 2018 Jul 26;14(7):e1006343. doi: 10.1371/journal.pcbi.1006343 (PMC6080800; doi:10.1371/journal.pcbi.1006343)
Supplement: S1 File — Note that installing PyPhi via ‘pip’ or downloading the source code from GitHub is recommended in order to obtain the most up-to-date version of the software. (ZIP) [file pcbi.1006343.s006.zip › S6_File/pyphi-v1.1.0/benchmarks/benchmarks/compute.py]

import copy
import timeit

from pyphi import cache as _cache
from pyphi import Subsystem, compute, config, constants, examples

from .subsystem import clear_subsystem_caches


def _clear_joblib_cache():
    constants.joblib_memory.clear()


class BenchmarkConstellation:

    params = [
        ['parallel', 'sequential'],
        ['basic', 'rule154', 'fig16']
    ]
    param_names = ['mode', 'network']
    number = 1
    repeat = 1

    def setup(self, mode, network):
        if network == 'basic':
            self.subsys = examples.basic_subsystem()
        elif network == 'rule154':
            network = examples.rule154_network()
            state = (1,) * 5
            self.subsys = Subsystem(network, state, network.node_indices)
        elif network == 'fig16':
            network = examples.fig16()
            state = (0,) * 7
            self.subsys = Subsystem(network, state, network.node_indices)
        else:
            raise ValueError(network)

        if mode == 'parallel':
            config.PARALLEL_CONCEPT_EVALUATION = True
        elif mode == 'sequential':
            config.PARALLEL_CONCEPT_EVALUATION = False
        else:
            raise ValueError(mode)

    def time_constellation(self, mode, network):
        clear_subsystem_caches(self.subsys)
        # network purview caches are left intact
        compute.constellation(self.subsys)


class BenchmarkMainComplex():

    params = [
        ['parallel', 'sequential'],
        ['basic', 'rule154', 'fig16'],
        ['local', 'redis']
    ]
    param_names = ['mode', 'network', 'cache']

    # Use `default_timer` (clock time) instead of process time because
    # parallel execution spawns separate processes which are not counted
    # in process time.
    # Additionally, we don't need to clear any network caches because we
    # only run 1 iteration.
    # TODO: do we need to clear global caches?
    timer = timeit.default_timer
    number = 1
    repeat = 1
    timeout = 10000

    def setup(self, mode, network, cache):

        if network == 'basic':
            self.network = examples.basic_network()
            self.state = (0, 1, 1)
        elif network == 'rule154':
            self.network = examples.rule154_network()
            self.state = (0, 1, 0, 1, 1)
        elif network == 'fig16':
            self.network = examples.fig16()
            self.state = (1, 0, 0, 1, 1, 1, 0)
        else:
            raise ValueError(network)

        # Save config
        self.default_config = copy.copy(config.__dict__)

        # Execution mode
        if mode == 'parallel':
            config.PARALLEL_CUT_EVALUATION = True
        elif mode == 'sequential':
            config.PARALLEL_CUT_EVALUATION = False
        else:
            raise ValueError(mode)

        # Cache mode
        if cache == 'local':
            config.REDIS_CACHE = False
        elif cache == 'redis':
            config.REDIS_CACHE = True
            if _cache.RedisConn().ping() is False:
                # No server running
                raise NotImplementedError
        else:
            raise ValueError(cache)

        config.CACHE_SIAS = False

    def teardown(self, mode, network, cache):
        # Revert config
        config.__dict__.update(self.default_config)

    def time_major_complex(self, mode, network, cache):
        # Do it!
        compute.major_complex(self.network, self.state)
