# Supplementary material for: PyPhi: A toolbox for integrated information theory
Source: PLoS Comput Biol. 2018 Jul 26;14(7):e1006343. doi: 10.1371/journal.pcbi.1006343 (PMC6080800; doi:10.1371/journal.pcbi.1006343)
Supplement: S1 File — Note that installing PyPhi via ‘pip’ or downloading the source code from GitHub is recommended in order to obtain the most up-to-date version of the software. (ZIP) [file pcbi.1006343.s006.zip › S6_File/pyphi-v1.1.0/benchmarks/time_emd.py]

import random
import timeit
from collections import defaultdict

import numpy as np

import pyphi

"""
Script to benchmark the analytic effect EMD vs. hamming EMD

Used to determine the optimal purview size for which to start testing
conditional independence in the `cause_emd` function.
"""

Network = pyphi.Network
Subsystem = pyphi.Subsystem


# Target network and subsystem
# TODO: move this from `test.example_networks` to `pyphi.examples`?
# =====================================================================

def eight_node(cm=False):
    """Eight-node network."""
    tpm = np.array([
        [0, 0, 0, 0, 0, 0, 0, 0],
        [0, 0, 0, 0, 0, 0, 0, 1],
        [1, 0, 0, 0, 0, 0, 0, 0],
        [1, 1, 0, 0, 0, 0, 0, 1],
        [0, 1, 0, 0, 0, 0, 0, 0],
        [0, 1, 0, 0, 0, 0, 0, 1],
        [1, 1, 1, 0, 0, 0, 0, 0],
        [1, 0, 1, 0, 0, 0, 0, 1],
        [0, 0, 1, 0, 0, 0, 0, 0],
        [0, 0, 1, 0, 0, 0, 0, 1],
        [1, 0, 1, 0, 0, 0, 0, 0],
        [1, 1, 1, 0, 0, 0, 0, 1],
        [0, 1, 1, 1, 0, 0, 0, 0],
        [0, 1, 1, 1, 0, 0, 0, 1],
        [1, 1, 0, 1, 0, 0, 0, 0],
        [1, 0, 0, 1, 0, 0, 0, 1],
        [0, 0, 0, 1, 0, 0, 0, 0],
        [0, 0, 0, 1, 0, 0, 0, 1],
        [1, 0, 0, 1, 0, 0, 0, 0],
        [1, 1, 0, 1, 0, 0, 0, 1],
        [0, 1, 0, 1, 0, 0, 0, 0],
        [0, 1, 0, 1, 0, 0, 0, 1],
        [1, 1, 1, 1, 0, 0, 0, 0],
        [1, 0, 1, 1, 0, 0, 0, 1],
        [0, 0, 1, 1, 1, 0, 0, 0],
        [0, 0, 1, 1, 1, 0, 0, 1],
        [1, 0, 1, 1, 1, 0, 0, 0],
        [1, 1, 1, 1, 1, 0, 0, 1],
        [0, 1, 1, 0, 1, 0, 0, 0],
        [0, 1, 1, 0, 1, 0, 0, 1],
        [1, 1, 0, 0, 1, 0, 0, 0],
        [1, 0, 0, 0, 1, 0, 0, 1],
        [0, 0, 0, 0, 1, 0, 0, 0],
        [0, 0, 0, 0, 1, 0, 0, 1],
        [1, 0, 0, 0, 1, 0, 0, 0],
        [1, 1, 0, 0, 1, 0, 0, 1],
        [0, 1, 0, 0, 1, 0, 0, 0],
        [0, 1, 0, 0, 1, 0, 0, 1],
        [1, 1, 1, 0, 1, 0, 0, 0],
        [1, 0, 1, 0, 1, 0, 0, 1],
        [0, 0, 1, 0, 1, 0, 0, 0],
        [0, 0, 1, 0, 1, 0, 0, 1],
        [1, 0, 1, 0, 1, 0, 0, 0],
        [1, 1, 1, 0, 1, 0, 0, 1],
        [0, 1, 1, 1, 1, 0, 0, 0],
        [0, 1, 1, 1, 1, 0, 0, 1],
        [1, 1, 0, 1, 1, 0, 0, 0],
        [1, 0, 0, 1, 1, 0, 0, 1],
        [0, 0, 0, 1, 1, 1, 0, 0],
        [0, 0, 0, 1, 1, 1, 0, 1],
        [1, 0, 0, 1, 1, 1, 0, 0],
        [1, 1, 0, 1, 1, 1, 0, 1],
        [0, 1, 0, 1, 1, 1, 0, 0],
        [0, 1, 0, 1, 1, 1, 0, 1],
        [1, 1, 1, 1, 1, 1, 0, 0],
        [1, 0, 1, 1, 1, 1, 0, 1],
        [0, 0, 1, 1, 0, 1, 0, 0],
        [0, 0, 1, 1, 0, 1, 0, 1],
        [1, 0, 1, 1, 0, 1, 0, 0],
        [1, 1, 1, 1, 0, 1, 0, 1],
        [0, 1, 1, 0, 0, 1, 0, 0],
        [0, 1, 1, 0, 0, 1, 0, 1],
        [1, 1, 0, 0, 0, 1, 0, 0],
        [1, 0, 0, 0, 0, 1, 0, 1],
        [0, 0, 0, 0, 0, 1, 0, 0],
        [0, 0, 0, 0, 0, 1, 0, 1],
        [1, 0, 0, 0, 0, 1, 0, 0],
        [1, 1, 0, 0, 0, 1, 0, 1],
        [0, 1, 0, 0, 0, 1, 0, 0],
        [0, 1, 0, 0, 0, 1, 0, 1],
        [1, 1, 1, 0, 0, 1, 0, 0],
        [1, 0, 1, 0, 0, 1, 0, 1],
        [0, 0, 1, 0, 0, 1, 0, 0],
        [0, 0, 1, 0, 0, 1, 0, 1],
        [1, 0, 1, 0, 0, 1, 0, 0],
        [1, 1, 1, 0, 0, 1, 0, 1],
        [0, 1, 1, 1, 0, 1, 0, 0],
        [0, 1, 1, 1, 0, 1, 0, 1],
        [1, 1, 0, 1, 0, 1, 0, 0],
        [1, 0, 0, 1, 0, 1, 0, 1],
        [0, 0, 0, 1, 0, 1, 0, 0],
        [0, 0, 0, 1, 0, 1, 0, 1],
        [1, 0, 0, 1, 0, 1, 0, 0],
        [1, 1, 0, 1, 0, 1, 0, 1],
        [0, 1, 0, 1, 0, 1, 0, 0],
        [0, 1, 0, 1, 0, 1, 0, 1],
        [1, 1, 1, 1, 0, 1, 0, 0],
        [1, 0, 1, 1, 0, 1, 0, 1],
        [0, 0, 1, 1, 1, 1, 0, 0],
        [0, 0, 1, 1, 1, 1, 0, 1],
        [1, 0, 1, 1, 1, 1, 0, 0],
        [1, 1, 1, 1, 1, 1, 0, 1],
        [0, 1, 1, 0, 1, 1, 0, 0],
        [0, 1, 1, 0, 1, 1, 0, 1],
        [1, 1, 0, 0, 1, 1, 0, 0],
        [1, 0, 0, 0, 1, 1, 0, 1],
        [0, 0, 0, 0, 1, 1, 1, 0],
        [0, 0, 0, 0, 1, 1, 1, 1],
        [1, 0, 0, 0, 1, 1, 1, 0],
        [1, 1, 0, 0, 1, 1, 1, 1],
        [0, 1, 0, 0, 1, 1, 1, 0],
        [0, 1, 0, 0, 1, 1, 1, 1],
        [1, 1, 1, 0, 1, 1, 1, 0],
        [1, 0, 1, 0, 1, 1, 1, 1],
        [0, 0, 1, 0, 1, 1, 1, 0],
        [0, 0, 1, 0, 1, 1, 1, 1],
        [1, 0, 1, 0, 1, 1, 1, 0],
        [1, 1, 1, 0, 1, 1, 1, 1],
        [0, 1, 1, 1, 1, 1, 1, 0],
        [0, 1, 1, 1, 1, 1, 1, 1],
        [1, 1, 0, 1, 1, 1, 1, 0],
        [1, 0, 0, 1, 1, 1, 1, 1],
        [0, 0, 0, 1, 1, 0, 1, 0],
        [0, 0, 0, 1, 1, 0, 1, 1],
        [1, 0, 0, 1, 1, 0, 1, 0],
        [1, 1, 0, 1, 1, 0, 1, 1],
        [0, 1, 0, 1, 1, 0, 1, 0],
        [0, 1, 0, 1, 1, 0, 1, 1],
        [1, 1, 1, 1, 1, 0, 1, 0],
        [1, 0, 1, 1, 1, 0, 1, 1],
        [0, 0, 1, 1, 0, 0, 1, 0],
        [0, 0, 1, 1, 0, 0, 1, 1],
        [1, 0, 1, 1, 0, 0, 1, 0],
        [1, 1, 1, 1, 0, 0, 1, 1],
        [0, 1, 1, 0, 0, 0, 1, 0],
        [0, 1, 1, 0, 0, 0, 1, 1],
        [1, 1, 0, 0, 0, 0, 1, 0],
        [1, 0, 0, 0, 0, 0, 1, 1],
        [0, 0, 0, 0, 0, 0, 1, 0],
        [1, 0, 0, 0, 0, 0, 1, 1],
        [1, 0, 0, 0, 0, 0, 1, 0],
        [0, 1, 0, 0, 0, 0, 1, 1],
        [0, 1, 0, 0, 0, 0, 1, 0],
        [1, 1, 0, 0, 0, 0, 1, 1],
        [1, 1, 1, 0, 0, 0, 1, 0],
        [0, 0, 1, 0, 0, 0, 1, 1],
        [0, 0, 1, 0, 0, 0, 1, 0],
        [1, 0, 1, 0, 0, 0, 1, 1],
        [1, 0, 1, 0, 0, 0, 1, 0],
        [0, 1, 1, 0, 0, 0, 1, 1],
        [0, 1, 1, 1, 0, 0, 1, 0],
        [1, 1, 1, 1, 0, 0, 1, 1],
        [1, 1, 0, 1, 0, 0, 1, 0],
        [0, 0, 0, 1, 0, 0, 1, 1],
        [0, 0, 0, 1, 0, 0, 1, 0],
        [1, 0, 0, 1, 0, 0, 1, 1],
        [1, 0, 0, 1, 0, 0, 1, 0],
        [0, 1, 0, 1, 0, 0, 1, 1],
        [0, 1, 0, 1, 0, 0, 1, 0],
        [1, 1, 0, 1, 0, 0, 1, 1],
        [1, 1, 1, 1, 0, 0, 1, 0],
        [0, 0, 1, 1, 0, 0, 1, 1],
        [0, 0, 1, 1, 1, 0, 1, 0],
        [1, 0, 1, 1, 1, 0, 1, 1],
        [1, 0, 1, 1, 1, 0, 1, 0],
        [0, 1, 1, 1, 1, 0, 1, 1],
        [0, 1, 1, 0, 1, 0, 1, 0],
        [1, 1, 1, 0, 1, 0, 1, 1],
        [1, 1, 0, 0, 1, 0, 1, 0],
        [0, 0, 0, 0, 1, 0, 1, 1],
        [0, 0, 0, 0, 1, 0, 1, 0],
        [1, 0, 0, 0, 1, 0, 1, 1],
        [1, 0, 0, 0, 1, 0, 1, 0],
        [0, 1, 0, 0, 1, 0, 1, 1],
        [0, 1, 0, 0, 1, 0, 1, 0],
        [1, 1, 0, 0, 1, 0, 1, 1],
        [1, 1, 1, 0, 1, 0, 1, 0],
        [0, 0, 1, 0, 1, 0, 1, 1],
        [0, 0, 1, 0, 1, 0, 1, 0],
        [1, 0, 1, 0, 1, 0, 1, 1],
        [1, 0, 1, 0, 1, 0, 1, 0],
        [0, 1, 1, 0, 1, 0, 1, 1],
        [0, 1, 1, 1, 1, 0, 1, 0],
        [1, 1, 1, 1, 1, 0, 1, 1],
        [1, 1, 0, 1, 1, 0, 1, 0],
        [0, 0, 0, 1, 1, 0, 1, 1],
        [0, 0, 0, 1, 1, 1, 1, 0],
        [1, 0, 0, 1, 1, 1, 1, 1],
        [1, 0, 0, 1, 1, 1, 1, 0],
        [0, 1, 0, 1, 1, 1, 1, 1],
        [0, 1, 0, 1, 1, 1, 1, 0],
        [1, 1, 0, 1, 1, 1, 1, 1],
        [1, 1, 1, 1, 1, 1, 1, 0],
        [0, 0, 1, 1, 1, 1, 1, 1],
        [0, 0, 1, 1, 0, 1, 1, 0],
        [1, 0, 1, 1, 0, 1, 1, 1],
        [1, 0, 1, 1, 0, 1, 1, 0],
        [0, 1, 1, 1, 0, 1, 1, 1],
        [0, 1, 1, 0, 0, 1, 1, 0],
        [1, 1, 1, 0, 0, 1, 1, 1],
        [1, 1, 0, 0, 0, 1, 1, 0],
        [0, 0, 0, 0, 0, 1, 1, 1],
        [0, 0, 0, 0, 0, 1, 1, 1],
        [1, 0, 0, 0, 0, 1, 1, 0],
        [1, 0, 0, 0, 0, 1, 1, 1],
        [0, 1, 0, 0, 0, 1, 1, 0],
        [0, 1, 0, 0, 0, 1, 1, 1],
        [1, 1, 0, 0, 0, 1, 1, 0],
        [1, 1, 1, 0, 0, 1, 1, 1],
        [0, 0, 1, 0, 0, 1, 1, 0],
        [0, 0, 1, 0, 0, 1, 1, 1],
        [1, 0, 1, 0, 0, 1, 1, 0],
        [1, 0, 1, 0, 0, 1, 1, 1],
        [0, 1, 1, 0, 0, 1, 1, 0],
        [0, 1, 1, 1, 0, 1, 1, 1],
        [1, 1, 1, 1, 0, 1, 1, 0],
        [1, 1, 0, 1, 0, 1, 1, 1],
        [0, 0, 0, 1, 0, 1, 1, 0],
        [0, 0, 0, 1, 0, 1, 1, 1],
        [1, 0, 0, 1, 0, 1, 1, 0],
        [1, 0, 0, 1, 0, 1, 1, 1],
        [0, 1, 0, 1, 0, 1, 1, 0],
        [0, 1, 0, 1, 0, 1, 1, 1],
        [1, 1, 0, 1, 0, 1, 1, 0],
        [1, 1, 1, 1, 0, 1, 1, 1],
        [0, 0, 1, 1, 0, 1, 1, 0],
        [0, 0, 1, 1, 1, 1, 1, 1],
        [1, 0, 1, 1, 1, 1, 1, 0],
        [1, 0, 1, 1, 1, 1, 1, 1],
        [0, 1, 1, 1, 1, 1, 1, 0],
        [0, 1, 1, 0, 1, 1, 1, 1],
        [1, 1, 1, 0, 1, 1, 1, 0],
        [1, 1, 0, 0, 1, 1, 1, 1],
        [0, 0, 0, 0, 1, 1, 1, 0],
        [0, 0, 0, 0, 1, 1, 0, 1],
        [1, 0, 0, 0, 1, 1, 0, 0],
        [1, 0, 0, 0, 1, 1, 0, 1],
        [0, 1, 0, 0, 1, 1, 0, 0],
        [0, 1, 0, 0, 1, 1, 0, 1],
        [1, 1, 0, 0, 1, 1, 0, 0],
        [1, 1, 1, 0, 1, 1, 0, 1],
        [0, 0, 1, 0, 1, 1, 0, 0],
        [0, 0, 1, 0, 1, 1, 0, 1],
        [1, 0, 1, 0, 1, 1, 0, 0],
        [1, 0, 1, 0, 1, 1, 0, 1],
        [0, 1, 1, 0, 1, 1, 0, 0],
        [0, 1, 1, 1, 1, 1, 0, 1],
        [1, 1, 1, 1, 1, 1, 0, 0],
        [1, 1, 0, 1, 1, 1, 0, 1],
        [0, 0, 0, 1, 1, 1, 0, 0],
        [0, 0, 0, 1, 1, 0, 0, 1],
        [1, 0, 0, 1, 1, 0, 0, 0],
        [1, 0, 0, 1, 1, 0, 0, 1],
        [0, 1, 0, 1, 1, 0, 0, 0],
        [0, 1, 0, 1, 1, 0, 0, 1],
        [1, 1, 0, 1, 1, 0, 0, 0],
        [1, 1, 1, 1, 1, 0, 0, 1],
        [0, 0, 1, 1, 1, 0, 0, 0],
        [0, 0, 1, 1, 0, 0, 0, 1],
        [1, 0, 1, 1, 0, 0, 0, 0],
        [1, 0, 1, 1, 0, 0, 0, 1],
        [0, 1, 1, 1, 0, 0, 0, 0],
        [0, 1, 1, 0, 0, 0, 0, 1],
        [1, 1, 1, 0, 0, 0, 0, 0],
        [1, 1, 0, 0, 0, 0, 0, 1],
        [0, 0, 0, 0, 0, 0, 0, 0]
    ])
    if cm is False:
        cm = np.array([
            [1, 1, 0, 0, 0, 0, 0, 1],
            [1, 1, 1, 0, 0, 0, 0, 0],
            [0, 1, 1, 1, 0, 0, 0, 0],
            [0, 0, 1, 1, 1, 0, 0, 0],
            [0, 0, 0, 1, 1, 1, 0, 0],
            [0, 0, 0, 0, 1, 1, 1, 0],
            [0, 0, 0, 0, 0, 1, 1, 1],
            [1, 0, 0, 0, 0, 0, 1, 1]
        ])
    return Network(tpm, connectivity_matrix=cm)


def eights_complete():
    net = eight_node(cm=None)
    state = [0] * 8
    return Subsystem(net, state, range(net.size))

# Configuration constants
# =====================================================================

NUMBER = 100
REPEAT = 3
# Report results after computing this many total repertoires
MAX_REPERTOIRES = 10000

# =====================================================================

# global variable recording the total number of recorded repertoires
n_repertoires = 0

# Store original cause EMD to revert to after patching
_CAUSE_EMD = pyphi.subsystem.cause_emd


def time_emd(emd_type, data):
    """Time an EMD command with the given data as arguments"""

    emd = {
        'cause': _CAUSE_EMD,
        'effect': pyphi.subsystem.effect_emd,
        'hamming': pyphi.utils.hamming_emd
    }[emd_type]

    def statement():
        for (d1, d2) in data:
            emd(d1, d2)

    results = timeit.repeat(statement, number=NUMBER, repeat=REPEAT)

    return min(results)


def print_results(emd, time):
    """Report the results of timing an EMD computation"""
    print("%s  %.2fs" % (emd, time))


if __name__ == "__main__":

    # Dict of repertoires organized by purview size
    repertoires = defaultdict(list)

    def report():
        """Time and print results"""

        print()
        print("The reported times are the minimum of %d repetitions" % REPEAT)
        print("Each timing is %d executions" % NUMBER)
        print()
        print(
            "Set set n = 0 for the `utils.purview_size(d1) > n` check \n"
            "in `cause_emd` to see accurate timings for all purview sizes.")
        print()

        # There are at least `k` data points for each purview size
        k = min(len(v) for v in repertoires.values())

        for purview_size in sorted(repertoires.keys()):

            data = random.sample(repertoires[purview_size], k)
            num_repertoires = len(repertoires[purview_size])

            print("%s-node purviews (timing %d/%d repertoires)" % (
                purview_size, k, num_repertoires))

            num_independent = len([d for d in repertoires[purview_size]
                                   if pyphi.utils.independent(d[0])])

            print("%d%% independent" % (
                num_independent / num_repertoires * 100))

            print("----------------------------------------------")

            t = time_emd('hamming', data)
            print_results('hamming', t)

            t = time_emd('cause', data)
            print_results('cause  ', t)

            t = time_emd('effect', data)
            print_results('effect ', t)

            print()

        exit(0)

    def patched_cause_emd(d1, d2):
        """Patched cause EMD which records all repertoire arguments in the
        `repertoires` variable."""
        global n_repertoires

        purview_size = pyphi.utils.purview_size(d1)
        repertoires[purview_size].append([d1, d2])

        n_repertoires += 1
        if n_repertoires == MAX_REPERTOIRES:
            report()

        return _CAUSE_EMD(d1, d2)

    pyphi.subsystem.cause_emd = patched_cause_emd

    # Avoid race conditions w/ globals
    with pyphi.config.override(PARALLEL_CONCEPT_EVALUATION=False,
                               PARALLEL_CUT_EVALUATION=False):

        s = eights_complete()
        phi = pyphi.compute.phi(s)
        assert phi > 0  # Ensure meaningful computation

    report()
