# Supplementary material for: PyPhi: A toolbox for integrated information theory
Source: PLoS Comput Biol. 2018 Jul 26;14(7):e1006343. doi: 10.1371/journal.pcbi.1006343 (PMC6080800; doi:10.1371/journal.pcbi.1006343)
Supplement: S1 File — Note that installing PyPhi via ‘pip’ or downloading the source code from GitHub is recommended in order to obtain the most up-to-date version of the software. (ZIP) [file pcbi.1006343.s006.zip › S6_File/pyphi-v1.1.0/INSTALLATION.rst]

.. _macos-installation:

Detailed installation guide for macOS
=====================================

This is a step-by-step guide intended for those unfamiliar with Python
or the command-line (*a.k.a.* the “shell”).

A shell can be opened by opening a new tab in the Terminal app (located in
Utilities). Text that is ``formatted like code`` is meant to be copied and
pasted into the terminal (hit the Enter key to run the command).

The fist step is to install the versions of Python that we need. The most
convenient way of doing this is to use the OS X package manager `Homebrew
<http://brew.sh/>`__. Install Homebrew by running this command:

.. code:: bash

    /usr/bin/ruby -e "$(curl -fsSL https://raw.githubusercontent.com/Homebrew/install/master/install)"

Now you should have access to the ``brew`` command. First, we need to install
Python 2 and 3. Using these so-called “brewed” Python versions, rather than the
version of Python that comes with your computer, will protect your computer's
Python version from unwanted changes that could interfere with other
applications.

.. code:: bash

    brew install python python3

Then we need to ensure that the terminal “knows about” the newly-installed
Python versions:

.. code:: bash

    brew link --overwrite python
    brew link --overwrite python3

Now that we're using our shiny new Python versions, it is highly recommended to
set up a **virtual environment** in which to install PyPhi. Virtual
environments allow different projects to isolate their dependencies from one
another, so that they don't interact in unexpected ways. Please see `this guide
<http://docs.python-guide.org/page/dev/virtualenvs/>`__ for more information.

To do this, you must install ``virtualenvwrapper``, a `tool for manipulating
virtual environments <http://virtualenvwrapper.readthedocs.org/>`__. This tool
is available on `PyPI <https://pypi.python.org/pypi>`__, the Python package
index, and can be installed with ``pip``, the command-line utility for
installing and managing Python packages (``pip`` was installed automatically
with the brewed Python):

.. code:: bash

    pip install virtualenvwrapper

Now we need to edit your shell startup file. This is a file that runs
automatically every time you open a new shell (a new window or tab in the
Terminal app). This file should be in your home directory, though it will be
invisible in the Finder because the filename is preceded by a period. On most
Macs it is called ``.bash_profile``. You can open this in a text editor by
running this command:

.. code:: bash

    open -a TextEdit ~/.bash_profile

If you get an error that says the file doesn't exist, then run ``touch
~/.bash_profile`` first to create it.

Now, you'll add three lines to the shell startup file. These lines will set the
location where the virtual environments will live, the location of your
development project directories, and the location of the script installed with
this package, respectively. **Note:** The location of the script can be found
by running ``which virtualenvwrapper.sh``.

The filepath after the equals sign on the second line will different for
everyone, but here is an example:

.. code:: bash

    export WORKON_HOME=$HOME/.virtualenvs
    export PROJECT_HOME=$HOME/dev
    source /usr/local/bin/virtualenvwrapper.sh

After editing the startup file and saving it, open a new terminal shell by
opening a new tab or window (or just reload the startup file by running
``source ~/.bash_profile``).

Now that ``virtualenvwrapper`` is fully installed, use it to create a Python 3
virtual environment, like so:

.. code:: bash

    mkvirtualenv -p `which python3` <name_of_your_project>

The option ``-p `which python3``` ensures that when the virtual environment is
activated, the commands ``python`` and ``pip`` will refer to their Python 3
counterparts.

The virtual environment should have been activated automatically after creating
it. Virtual environments can be manually activated with ``workon
<name_of_your_project>``, and deactivated with ``deactivate``.

**Important:** Remember to activate the virtual environment with the ``workon``
command **every time you begin working on your project**. Also, note that the
currently active virtual environment is *not* associated with any particular
folder; it is associated with a terminal shell. In other words, each time you
open a new Terminal tab or terminal window, you need to run ``workon
<name_of_your_project`` (with some extra setup, this can be done automatically;
see `here
<https://virtualenvwrapper.readthedocs.io/page/tips.html#automatically-run-workon-when-entering-a-directory>`__).
When a virtual environment is active, your command-line prompt will be
prepended with the name of the virtual environment in parentheses.

Once you've checked that the new virtual environment is active, you're finally
ready to install PyPhi into it (note that this may take a few minutes):

.. code:: bash

    pip install pyphi

Congratulations, you've just installed PyPhi!

To play around with the software, ensure that you've activated the virtual
environment with ``workon <name_of_your_project>``. Then run ``python`` to
start a Python 3 interpreter. Then, in the interpreter's command-line (which is
preceded by the ``>>>`` prompt), run

.. code:: python

    import pyphi

Optionally, you can also install `IPython <https://ipython.org/>`__ with ``pip
install ipython`` to get a more useful Python interpreter that offers things
like tab-completion. Once you've installed it, you can start the IPython
interpreter with the command ``ipython``.

Next, please see the documentation for some `examples
<https://pyphi.readthedocs.io/page/examples/>`__ of how to use PyPhi and
information on how to `configure
<https://pyphi.readthedocs.io/page/configuration.html>`__ it.
