# Supplementary material for: PyPhi: A toolbox for integrated information theory
Source: PLoS Comput Biol. 2018 Jul 26;14(7):e1006343. doi: 10.1371/journal.pcbi.1006343 (PMC6080800; doi:10.1371/journal.pcbi.1006343)
Supplement: S1 File — Note that installing PyPhi via ‘pip’ or downloading the source code from GitHub is recommended in order to obtain the most up-to-date version of the software. (ZIP) [file pcbi.1006343.s006.zip › S6_File/pyphi-v1.1.0/redis.conf]

# Basic Redis configuration for PyPhi.
#
# This configures Redis as an LRU cache for phi-computations.
#
# Note that in order to read the configuration file, Redis must be
# started with the file path as first argument:
#
# ./redis-server /path/to/pyphi/redis.conf

# Note on units: when memory size is needed, it is possible to specify
# it in the usual form of 1k 5GB 4M and so forth:
#
# 1k => 1000 bytes
# 1kb => 1024 bytes
# 1m => 1000000 bytes
# 1mb => 1024*1024 bytes
# 1g => 1000000000 bytes
# 1gb => 1024*1024*1024 bytes
#
# units are case insensitive so 1GB 1Gb 1gB are all the same.

################################ GENERAL  #####################################

# Accept connections on the specified port, default is 6379.
# If port 0 is specified Redis will not listen on a TCP socket.
port 6379

# Close the connection after a client is idle for N seconds (0 to disable)
timeout 0

# Specify the server verbosity level.
# This can be one of:
# debug (a lot of information, useful for development/testing)
# verbose (many rarely useful info, but not a mess like the debug level)
# notice (moderately verbose, what you want in production probably)
# warning (only very important / critical messages are logged)
loglevel notice

# Specify the log file name. Also the empty string can be used to force
# Redis to log on the standard output. Note that if you use standard
# output for logging but daemonize, logs will be sent to /dev/null
logfile ""

# Set the number of databases. The default database is DB 0, you can select
# a different one on a per-connection basis using SELECT <dbid> where
# dbid is a number between 0 and 'databases'-1
databases 16

################################ SNAPSHOTTING  ################################
#
# Save the DB on disk:
#
#   save <seconds> <changes>
#
#   Will save the DB if both the given number of seconds and the given
#   number of write operations against the DB occurred.
#
#   In the example below the behaviour will be to save:
#   after 900 sec (15 min) if at least 1 key changed
#   after 300 sec (5 min) if at least 10 keys changed
#   after 60 sec if at least 10000 keys changed
#
#   Note: you can disable saving completely by commenting out all "save" lines.
save 900 1
save 300 10
save 60 10000

################################### LIMITS ####################################

# Don't use more memory than the specified amount of bytes.
# When the memory limit is reached Redis will try to remove keys
# according to the eviction policy selected (see maxmemory-policy).
#
# If Redis can't remove keys according to the policy, or if the policy is
# set to 'noeviction', Redis will start to reply with errors to commands
# that would use more memory, like SET, LPUSH, and so on, and will continue
# to reply to read-only commands like GET.
#
# This option is usually useful when using Redis as an LRU cache, or to set
# a hard memory limit for an instance (using the 'noeviction' policy).
maxmemory 2gb

# MAXMEMORY POLICY: how Redis will select what to remove when maxmemory
# is reached. You can select among five behaviors:
#
# volatile-lru -> remove the key with an expire set using an LRU algorithm
# allkeys-lru -> remove any key according to the LRU algorithm
# volatile-random -> remove a random key with an expire set
# allkeys-random -> remove a random key, any key
# volatile-ttl -> remove the key with the nearest expire time (minor TTL)
# noeviction -> don't expire at all, just return an error on write operations
#
# Note: with any of the above policies, Redis will return an error on write
#       operations, when there are no suitable keys for eviction.
#
#       At the date of writing these commands are: set setnx setex append
#       incr decr rpush lpush rpushx lpushx linsert lset rpoplpush sadd
#       sinter sinterstore sunion sunionstore sdiff sdiffstore zadd zincrby
#       zunionstore zinterstore hset hsetnx hmset hincrby incrby decrby
#       getset mset msetnx exec sort
#
maxmemory-policy allkeys-lru
