# Supplementary material for: PyPhi: A toolbox for integrated information theory
Source: PLoS Comput Biol. 2018 Jul 26;14(7):e1006343. doi: 10.1371/journal.pcbi.1006343 (PMC6080800; doi:10.1371/journal.pcbi.1006343)
Supplement: S1 File — Note that installing PyPhi via ‘pip’ or downloading the source code from GitHub is recommended in order to obtain the most up-to-date version of the software. (ZIP) [file pcbi.1006343.s006.zip › S6_File/TEST_INSTRUCTIONS.md]

Instructions
============

Note: these instructions assume basic familiarity with Python and the command
line interface. More detailed instructions on how to install PyPhi on macOS are
available at <https://pyphi.readthedocs.io/page/macos_installation>.

1. Make sure you are using Python version 3.4 or higher and have installed
   `pip` (see <https://www.python.org> for instructions).
2. On the command line, change directory into the PyPhi repository by running
   the command `cd pyphi-1.1.0`.
3. Install PyPhi's dependencies with `pip install -r requirements.txt`.
4. Move back into this directory with `cd ..`.
5. Run `python demonstration.py`. The output of the script should match the
   output in "Demonstration" section of the manuscript (the lines that do not
   begin with `>>>` or `...`).
6. PyPhi also has an automated test suite, which can be run with the command
   `make test` from within the repository.
