# Supplementary material for: PyPhi: A toolbox for integrated information theory
Source: PLoS Comput Biol. 2018 Jul 26;14(7):e1006343. doi: 10.1371/journal.pcbi.1006343 (PMC6080800; doi:10.1371/journal.pcbi.1006343)
Supplement: S2 File — Note that accessing the documentation online at https://pyphi.readthedocs.io is recommended, as it is updated for each new version of the software. (ZIP) [file pcbi.1006343.s007.zip]

Archive with 107 entries (94 files):
- pyphi-v1.1.0-documentation/
- pyphi-v1.1.0-documentation/index.html
- __MACOSX/
- __MACOSX/pyphi-v1.1.0-documentation/
- __MACOSX/pyphi-v1.1.0-documentation/._index.html
- pyphi-v1.1.0-documentation/_static/
- pyphi-v1.1.0-documentation/_static/plus.png
- __MACOSX/pyphi-v1.1.0-documentation/_static/
- __MACOSX/pyphi-v1.1.0-documentation/_static/._plus.png
- pyphi-v1.1.0-documentation/_static/down-pressed.png
- __MACOSX/pyphi-v1.1.0-documentation/_static/._down-pressed.png
- pyphi-v1.1.0-documentation/_static/jquery-3.2.1.js
- __MACOSX/pyphi-v1.1.0-documentation/_static/._jquery-3.2.1.js
- pyphi-v1.1.0-documentation/_static/underscore.js
- __MACOSX/pyphi-v1.1.0-documentation/_static/._underscore.js
- pyphi-v1.1.0-documentation/_static/ajax-loader.gif
- __MACOSX/pyphi-v1.1.0-documentation/_static/._ajax-loader.gif
- pyphi-v1.1.0-documentation/_static/connectivity-matrix-example-network.png
- __MACOSX/pyphi-v1.1.0-documentation/_static/._connectivity-matrix-example-network.png
- pyphi-v1.1.0-documentation/_static/pyphi-logo-text-760x180.png
- __MACOSX/pyphi-v1.1.0-documentation/_static/._pyphi-logo-text-760x180.png
- pyphi-v1.1.0-documentation/_static/documentation_options.js
- __MACOSX/pyphi-v1.1.0-documentation/_static/._documentation_options.js
- pyphi-v1.1.0-documentation/_static/searchtools.js
- __MACOSX/pyphi-v1.1.0-documentation/_static/._searchtools.js
- pyphi-v1.1.0-documentation/_static/css/
- pyphi-v1.1.0-documentation/_static/css/theme.css
- __MACOSX/pyphi-v1.1.0-documentation/_static/css/
- __MACOSX/pyphi-v1.1.0-documentation/_static/css/._theme.css
- pyphi-v1.1.0-documentation/_static/css/badge_only.css
- __MACOSX/pyphi-v1.1.0-documentation/_static/css/._badge_only.css
- __MACOSX/pyphi-v1.1.0-documentation/_static/._css
- pyphi-v1.1.0-documentation/_static/up.png
- __MACOSX/pyphi-v1.1.0-documentation/_static/._up.png
- pyphi-v1.1.0-documentation/_static/blank.png
- __MACOSX/pyphi-v1.1.0-documentation/_static/._blank.png
- pyphi-v1.1.0-documentation/_static/js/
- pyphi-v1.1.0-documentation/_static/js/modernizr.min.js
- __MACOSX/pyphi-v1.1.0-documentation/_static/js/
- __MACOSX/pyphi-v1.1.0-documentation/_static/js/._modernizr.min.js
- pyphi-v1.1.0-documentation/_static/js/theme.js
- __MACOSX/pyphi-v1.1.0-documentation/_static/js/._theme.js
- __MACOSX/pyphi-v1.1.0-documentation/_static/._js
- pyphi-v1.1.0-documentation/_static/Makefile
- __MACOSX/pyphi-v1.1.0-documentation/_static/._Makefile
- pyphi-v1.1.0-documentation/_static/file.png
- __MACOSX/pyphi-v1.1.0-documentation/_static/._file.png
- pyphi-v1.1.0-documentation/_static/up-pressed.png
- __MACOSX/pyphi-v1.1.0-documentation/_static/._up-pressed.png
- pyphi-v1.1.0-documentation/_static/down.png
- __MACOSX/pyphi-v1.1.0-documentation/_static/._down.png
- pyphi-v1.1.0-documentation/_static/pyphi-logo-text-380x90.png
- __MACOSX/pyphi-v1.1.0-documentation/_static/._pyphi-logo-text-380x90.png
- pyphi-v1.1.0-documentation/_static/phi_144x144.png
- __MACOSX/pyphi-v1.1.0-documentation/_static/._phi_144x144.png
- pyphi-v1.1.0-documentation/_static/custom.css
- __MACOSX/pyphi-v1.1.0-documentation/_static/._custom.css
- pyphi-v1.1.0-documentation/_static/underscore-1.3.1.js
- __MACOSX/pyphi-v1.1.0-documentation/_static/._underscore-1.3.1.js
- pyphi-v1.1.0-documentation/_static/minus.png
- __MACOSX/pyphi-v1.1.0-documentation/_static/._minus.png
- pyphi-v1.1.0-documentation/_static/phi_288x288.png
- __MACOSX/pyphi-v1.1.0-documentation/_static/._phi_288x288.png
- pyphi-v1.1.0-documentation/_static/comment.png
- __MACOSX/pyphi-v1.1.0-documentation/_static/._comment.png
- pyphi-v1.1.0-documentation/_static/basic.css
- __MACOSX/pyphi-v1.1.0-documentation/_static/._basic.css
- pyphi-v1.1.0-documentation/_static/pygments.css
- __MACOSX/pyphi-v1.1.0-documentation/_static/._pygments.css
- pyphi-v1.1.0-documentation/_static/comment-close.png
- __MACOSX/pyphi-v1.1.0-documentation/_static/._comment-close.png
- pyphi-v1.1.0-documentation/_static/fonts/
- pyphi-v1.1.0-documentation/_static/fonts/fontawesome-webfont.svg
- __MACOSX/pyphi-v1.1.0-documentation/_static/fonts/
- __MACOSX/pyphi-v1.1.0-documentation/_static/fonts/._fontawesome-webfont.svg
- pyphi-v1.1.0-documentation/_static/fonts/fontawesome-webfont.woff2
- __MACOSX/pyphi-v1.1.0-documentation/_static/fonts/._fontawesome-webfont.woff2
- pyphi-v1.1.0-documentation/_static/fonts/fontawesome-webfont.ttf
- __MACOSX/pyphi-v1.1.0-documentation/_static/fonts/._fontawesome-webfont.ttf
- pyphi-v1.1.0-documentation/_static/fonts/fontawesome-webfont.woff
- __MACOSX/pyphi-v1.1.0-documentation/_static/fonts/._fontawesome-webfont.woff
- pyphi-v1.1.0-documentation/_static/fonts/fontawesome-webfont.eot
- __MACOSX/pyphi-v1.1.0-documentation/_static/fonts/._fontawesome-webfont.eot
- __MACOSX/pyphi-v1.1.0-documentation/_static/._fonts
- pyphi-v1.1.0-documentation/_static/doctools.js
- __MACOSX/pyphi-v1.1.0-documentation/_static/._doctools.js
- pyphi-v1.1.0-documentation/_static/comment-bright.png
- __MACOSX/pyphi-v1.1.0-documentation/_static/._comment-bright.png
- pyphi-v1.1.0-documentation/_static/websupport.js
- __MACOSX/pyphi-v1.1.0-documentation/_static/._websupport.js
- pyphi-v1.1.0-documentation/_static/phi-black.png
- __MACOSX/pyphi-v1.1.0-documentation/_static/._phi-black.png
- pyphi-v1.1.0-documentation/_static/jquery.js
- __MACOSX/pyphi-v1.1.0-documentation/_static/._jquery.js
- __MACOSX/pyphi-v1.1.0-documentation/.__static
- pyphi-v1.1.0-documentation/README.md
- __MACOSX/pyphi-v1.1.0-documentation/._README.md
- pyphi-v1.1.0-documentation/.buildinfo
- __MACOSX/pyphi-v1.1.0-documentation/._.buildinfo
- pyphi-v1.1.0-documentation/_images/
- pyphi-v1.1.0-documentation/_images/connectivity-matrix-example-network.png
- __MACOSX/pyphi-v1.1.0-documentation/_images/
- __MACOSX/pyphi-v1.1.0-documentation/_images/._connectivity-matrix-example-network.png
- __MACOSX/pyphi-v1.1.0-documentation/.__images
- pyphi-v1.1.0-documentation/objects.inv
- __MACOSX/pyphi-v1.1.0-documentation/._objects.inv
- __MACOSX/._pyphi-v1.1.0-documentation
