# Supplementary material for: PyPhi: A toolbox for integrated information theory
Source: PLoS Comput Biol. 2018 Jul 26;14(7):e1006343. doi: 10.1371/journal.pcbi.1006343 (PMC6080800; doi:10.1371/journal.pcbi.1006343)
Supplement: S2 File — Note that accessing the documentation online at https://pyphi.readthedocs.io is recommended, as it is updated for each new version of the software. (ZIP) [file pcbi.1006343.s007.zip › pyphi-v1.1.0-documentation/_static/documentation_options.js]

var DOCUMENTATION_OPTIONS = {
    URL_ROOT: document.getElementById("documentation_options").getAttribute('data-url_root'),
    VERSION: 'v1.1.0',
    LANGUAGE: 'en',
    COLLAPSE_INDEX: false,
    FILE_SUFFIX: '.html',
    HAS_SOURCE: true,
    SOURCELINK_SUFFIX: '.txt'
};
