# Supplementary material for: PyPhi: A toolbox for integrated information theory
Source: PLoS Comput Biol. 2018 Jul 26;14(7):e1006343. doi: 10.1371/journal.pcbi.1006343 (PMC6080800; doi:10.1371/journal.pcbi.1006343)
Supplement: S2 File — Note that accessing the documentation online at https://pyphi.readthedocs.io is recommended, as it is updated for each new version of the software. (ZIP) [file pcbi.1006343.s007.zip › pyphi-v1.1.0-documentation/_static/css/theme.css]

@charset "UTF-8";
* {
  -webkit-box-sizing: border-box;
  -moz-box-sizing: border-box;
  box-sizing: border-box;
}

article, aside, details, figcaption, figure, footer, header, hgroup, nav, section {
  display: block;
}

audio, canvas, video {
  display: inline-block;
  *display: inline;
  *zoom: 1;
}

audio:not([controls]) {
  display: none;
}

[hidden] {
  display: none;
}

* {
  -webkit-box-sizing: border-box;
  -moz-box-sizing: border-box;
  box-sizing: border-box;
}

html {
  font-size: 100%;
  -webkit-text-size-adjust: 100%;
  -ms-text-size-adjust: 100%;
}

body {
  margin: 0;
}

a:hover, a:active {
  outline: 0;
}

abbr[title] {
  border-bottom: 1px dotted;
}

b, strong {
  font-weight: bold;
}

blockquote {
  margin: 0;
}

dfn {
  font-style: italic;
}

ins {
  background: #ff9;
  color: #000;
  text-decoration: none;
}

mark {
  background: #ff0;
  color: #000;
  font-style: italic;
  font-weight: bold;
}

pre, code, .rst-content tt, .rst-content code, kbd, samp {
  font-family: monospace, serif;
  _font-family: "courier new", monospace;
  font-size: 1em;
}

pre {
  white-space: pre;
}

q {
  quotes: none;
}

q:before, q:after {
  content: "";
  content: none;
}

small {
  font-size: 85%;
}

sub, sup {
  font-size: 75%;
  line-height: 0;
  position: relative;
  vertical-align: baseline;
}

sup {
  top: -0.5em;
}

sub {
  bottom: -0.25em;
}

ul, ol, dl {
  margin: 0;
  padding: 0;
  list-style: none;
  list-style-image: none;
}

li {
  list-style: none;
}

dd {
  margin: 0;
}

img {
  border: 0;
  -ms-interpolation-mode: bicubic;
  vertical-align: middle;
  max-width: 100%;
}

svg:not(:root) {
  overflow: hidden;
}

figure {
  margin: 0;
}

form {
  margin: 0;
}

fieldset {
  border: 0;
  margin: 0;
  padding: 0;
}

label {
  cursor: pointer;
}

legend {
  border: 0;
  *margin-left: -7px;
  padding: 0;
  white-space: normal;
}

button, input, select, textarea {
  font-size: 100%;
  margin: 0;
  vertical-align: baseline;
  *vertical-align: middle;
}

button, input {
  line-height: normal;
}

button, input[type="button"], input[type="reset"], input[type="submit"] {
  cursor: pointer;
  -webkit-appearance: button;
  *overflow: visible;
}

button[disabled], input[disabled] {
  cursor: default;
}

input[type="checkbox"], input[type="radio"] {
  box-sizing: border-box;
  padding: 0;
  *width: 13px;
  *height: 13px;
}

input[type="search"] {
  -webkit-appearance: textfield;
  -moz-box-sizing: content-box;
  -webkit-box-sizing: content-box;
  box-sizing: content-box;
}

input[type="search"]::-webkit-search-decoration, input[type="search"]::-webkit-search-cancel-button {
  -webkit-appearance: none;
}

button::-moz-focus-inner, input::-moz-focus-inner {
  border: 0;
  padding: 0;
}

textarea {
  overflow: auto;
  vertical-align: top;
  resize: vertical;
}

table {
  border-collapse: collapse;
  border-spacing: 0;
}

td {
  vertical-align: top;
}

.chromeframe {
  margin: 0.2em 0;
  background: #ccc;
  color: black;
  padding: 0.2em 0;
}

.ir {
  display: block;
  border: 0;
  text-indent: -999em;
  overflow: hidden;
  background-color: transparent;
  background-repeat: no-repeat;
  text-align: left;
  direction: ltr;
  *line-height: 0;
}

.ir br {
  display: none;
}

.hidden {
  display: none !important;
  visibility: hidden;
}

.visuallyhidden {
  border: 0;
  clip: rect(0 0 0 0);
  height: 1px;
  margin: -1px;
  overflow: hidden;
  padding: 0;
  position: absolute;
  width: 1px;
}

.visuallyhidden.focusable:active, .visuallyhidden.focusable:focus {
  clip: auto;
  height: auto;
  margin: 0;
  overflow: visible;
  position: static;
  width: auto;
}

.invisible {
  visibility: hidden;
}

.relative {
  position: relative;
}

big, small {
  font-size: 100%;
}

@media print {
  html, body, section {
    background: none !important;
  }

  * {
    box-shadow: none !important;
    text-shadow: none !important;
    filter: none !important;
    -ms-filter: none !important;
  }

  a, a:visited {
    text-decoration: underline;
  }

  .ir a:after, a[href^="javascript:"]:after, a[href^="#"]:after {
    content: "";
  }

  pre, blockquote {
    page-break-inside: avoid;
  }

  thead {
    display: table-header-group;
  }

  tr, img {
    page-break-inside: avoid;
  }

  img {
    max-width: 100% !important;
  }

  @page {
    margin: 0.5cm;
  }
  p, h2, .rst-content .toctree-wrapper p.caption, h3 {
    orphans: 3;
    widows: 3;
  }

  h2, .rst-content .toctree-wrapper p.caption, h3 {
    page-break-after: avoid;
  }
}
.fa:before, .wy-menu-vertical li span.toctree-expand:before, .wy-menu-vertical li.on a span.toctree-expand:before, .wy-menu-vertical li.current > a span.toctree-expand:before, .rst-content .admonition-title:before, .rst-content h1 .headerlink:before, .rst-content h2 .headerlink:before, .rst-content h3 .headerlink:before, .rst-content h4 .headerlink:before, .rst-content h5 .headerlink:before, .rst-content h6 .headerlink:before, .rst-content dl dt .headerlink:before, .rst-content p.caption .headerlink:before, .rst-content table > caption .headerlink:before, .rst-content tt.download span:first-child:before, .rst-content code.download span:first-child:before, .icon:before, .wy-dropdown .caret:before, .wy-inline-validate.wy-inline-validate-success .wy-input-context:before, .wy-inline-validate.wy-inline-validate-danger .wy-input-context:before, .wy-inline-validate.wy-inline-validate-warning .wy-input-context:before, .wy-inline-validate.wy-inline-validate-info .wy-input-context:before, .wy-alert, .rst-content .note, .rst-content .attention, .rst-content .caution, .rst-content .danger, .rst-content .error, .rst-content .hint, .rst-content .important, .rst-content .tip, .rst-content .warning, .rst-content .seealso, .rst-content .admonition-todo, .rst-content .admonition, .btn, input[type="text"], input[type="password"], input[type="email"], input[type="url"], input[type="date"], input[type="month"], input[type="time"], input[type="datetime"], input[type="datetime-local"], input[type="week"], input[type="number"], input[type="search"], input[type="tel"], input[type="color"], select, textarea, .wy-menu-vertical li.on a, .wy-menu-vertical li.current > a, .wy-side-nav-search > a, .wy-side-nav-search .wy-dropdown > a, .wy-nav-top a {
  -webkit-font-smoothing: antialiased;
}

.clearfix {
  *zoom: 1;
}
.clearfix:before, .clearfix:after {
  display: table;
  content: "";
}
.clearfix:after {
  clear: both;
}

/*!
 *  Font Awesome 4.7.0 by @davegandy - http://fontawesome.io - @fontawesome
 *  License - http://fontawesome.io/license (Font: SIL OFL 1.1, CSS: MIT License)
 */
/* FONT PATH
 * -------------------------- */
@font-face {
  font-family: 'FontAwesome';
  src: url("../fonts/fontawesome-webfont.eot?v=4.7.0");
  src: url("../fonts/fontawesome-webfont.eot?#iefix&v=4.7.0") format("embedded-opentype"), url("../fonts/fontawesome-webfont.woff2?v=4.7.0") format("woff2"), url("../fonts/fontawesome-webfont.woff?v=4.7.0") format("woff"), url("../fonts/fontawesome-webfont.ttf?v=4.7.0") format("truetype"), url("../fonts/fontawesome-webfont.svg?v=4.7.0#fontawesomeregular") format("svg");
  font-weight: normal;
  font-style: normal;
}
.fa, .wy-menu-vertical li span.toctree-expand, .wy-menu-vertical li.on a span.toctree-expand, .wy-menu-vertical li.current > a span.toctree-expand, .rst-content .admonition-title, .rst-content h1 .headerlink, .rst-content h2 .headerlink, .rst-content h3 .headerlink, .rst-content h4 .headerlink, .rst-content h5 .headerlink, .rst-content h6 .headerlink, .rst-content dl dt .headerlink, .rst-content p.caption .headerlink, .rst-content table > caption .headerlink, .rst-content tt.download span:first-child, .rst-content code.download span:first-child, .icon {
  display: inline-block;
  font: normal normal normal 14px/1 FontAwesome;
  font-size: inherit;
  text-rendering: auto;
  -webkit-font-smoothing: antialiased;
  -moz-osx-font-smoothing: grayscale;
}

/* makes the font 33% larger relative to the icon container */
.fa-lg {
  font-size: 1.3333333333em;
  line-height: 0.75em;
  vertical-align: -15%;
}

.fa-2x {
  font-size: 2em;
}

.fa-3x {
  font-size: 3em;
}

.fa-4x {
  font-size: 4em;
}

.fa-5x {
  font-size: 5em;
}

.fa-fw {
  width: 1.2857142857em;
  text-align: center;
}

.fa-ul {
  padding-left: 0;
  margin-left: 2.1428571429em;
  list-style-type: none;
}
.fa-ul > li {
  position: relative;
}

.fa-li {
  position: absolute;
  left: -2.1428571429em;
  width: 2.1428571429em;
  top: 0.1428571429em;
  text-align: center;
}
.fa-li.fa-lg {
  left: -1.8571428571em;
}

.fa-border {
  padding: .2em .25em .15em;
  border: solid 0.08em #eee;
  border-radius: .1em;
}

.fa-pull-left {
  float: left;
}

.fa-pull-right {
  float: right;
}

.fa.fa-pull-left, .wy-menu-vertical li span.fa-pull-left.toctree-expand, .wy-menu-vertical li.on a span.fa-pull-left.toctree-expand, .wy-menu-vertical li.current > a span.fa-pull-left.toctree-expand, .rst-content .fa-pull-left.admonition-title, .rst-content h1 .fa-pull-left.headerlink, .rst-content h2 .fa-pull-left.headerlink, .rst-content h3 .fa-pull-left.headerlink, .rst-content h4 .fa-pull-left.headerlink, .rst-content h5 .fa-pull-left.headerlink, .rst-content h6 .fa-pull-left.headerlink, .rst-content dl dt .fa-pull-left.headerlink, .rst-content p.caption .fa-pull-left.headerlink, .rst-content table > caption .fa-pull-left.headerlink, .rst-content tt.download span.fa-pull-left:first-child, .rst-content code.download span.fa-pull-left:first-child, .fa-pull-left.icon {
  margin-right: .3em;
}
.fa.fa-pull-right, .wy-menu-vertical li span.fa-pull-right.toctree-expand, .wy-menu-vertical li.on a span.fa-pull-right.toctree-expand, .wy-menu-vertical li.current > a span.fa-pull-right.toctree-expand, .rst-content .fa-pull-right.admonition-title, .rst-content h1 .fa-pull-right.headerlink, .rst-content h2 .fa-pull-right.headerlink, .rst-content h3 .fa-pull-right.headerlink, .rst-content h4 .fa-pull-right.headerlink, .rst-content h5 .fa-pull-right.headerlink, .rst-content h6 .fa-pull-right.headerlink, .rst-content dl dt .fa-pull-right.headerlink, .rst-content p.caption .fa-pull-right.headerlink, .rst-content table > caption .fa-pull-right.headerlink, .rst-content tt.download span.fa-pull-right:first-child, .rst-content code.download span.fa-pull-right:first-child, .fa-pull-right.icon {
  margin-left: .3em;
}

/* Deprecated as of 4.4.0 */
.pull-right {
  float: right;
}

.pull-left {
  float: left;
}

.fa.pull-left, .wy-menu-vertical li span.pull-left.toctree-expand, .wy-menu-vertical li.on a span.pull-left.toctree-expand, .wy-menu-vertical li.current > a span.pull-left.toctree-expand, .rst-content .pull-left.admonition-title, .rst-content h1 .pull-left.headerlink, .rst-content h2 .pull-left.headerlink, .rst-content h3 .pull-left.headerlink, .rst-content h4 .pull-left.headerlink, .rst-content h5 .pull-left.headerlink, .rst-content h6 .pull-left.headerlink, .rst-content dl dt .pull-left.headerlink, .rst-content p.caption .pull-left.headerlink, .rst-content table > caption .pull-left.headerlink, .rst-content tt.download span.pull-left:first-child, .rst-content code.download span.pull-left:first-child, .pull-left.icon {
  margin-right: .3em;
}
.fa.pull-right, .wy-menu-vertical li span.pull-right.toctree-expand, .wy-menu-vertical li.on a span.pull-right.toctree-expand, .wy-menu-vertical li.current > a span.pull-right.toctree-expand, .rst-content .pull-right.admonition-title, .rst-content h1 .pull-right.headerlink, .rst-content h2 .pull-right.headerlink, .rst-content h3 .pull-right.headerlink, .rst-content h4 .pull-right.headerlink, .rst-content h5 .pull-right.headerlink, .rst-content h6 .pull-right.headerlink, .rst-content dl dt .pull-right.headerlink, .rst-content p.caption .pull-right.headerlink, .rst-content table > caption .pull-right.headerlink, .rst-content tt.download span.pull-right:first-child, .rst-content code.download span.pull-right:first-child, .pull-right.icon {
  margin-left: .3em;
}

.fa-spin {
  -webkit-animation: fa-spin 2s infinite linear;
  animation: fa-spin 2s infinite linear;
}

.fa-pulse {
  -webkit-animation: fa-spin 1s infinite steps(8);
  animation: fa-spin 1s infinite steps(8);
}

@-webkit-keyframes fa-spin {
  0% {
    -webkit-transform: rotate(0deg);
    transform: rotate(0deg);
  }
  100% {
    -webkit-transform: rotate(359deg);
    transform: rotate(359deg);
  }
}
@keyframes fa-spin {
  0% {
    -webkit-transform: rotate(0deg);
    transform: rotate(0deg);
  }
  100% {
    -webkit-transform: rotate(359deg);
    transform: rotate(359deg);
  }
}
.fa-rotate-90 {
  -ms-filter: "progid:DXImageTransform.Microsoft.BasicImage(rotation=1)";
  -webkit-transform: rotate(90deg);
  -ms-transform: rotate(90deg);
  transform: rotate(90deg);
}

.fa-rotate-180 {
  -ms-filter: "progid:DXImageTransform.Microsoft.BasicImage(rotation=2)";
  -webkit-transform: rotate(180deg);
  -ms-transform: rotate(180deg);
  transform: rotate(180deg);
}

.fa-rotate-270 {
  -ms-filter: "progid:DXImageTransform.Microsoft.BasicImage(rotation=3)";
  -webkit-transform: rotate(270deg);
  -ms-transform: rotate(270deg);
  transform: rotate(270deg);
}

.fa-flip-horizontal {
  -ms-filter: "progid:DXImageTransform.Microsoft.BasicImage(rotation=0, mirror=1)";
  -webkit-transform: scale(-1, 1);
  -ms-transform: scale(-1, 1);
  transform: scale(-1, 1);
}

.fa-flip-vertical {
  -ms-filter: "progid:DXImageTransform.Microsoft.BasicImage(rotation=2, mirror=1)";
  -webkit-transform: scale(1, -1);
  -ms-transform: scale(1, -1);
  transform: scale(1, -1);
}

:root .fa-rotate-90,
:root .fa-rotate-180,
:root .fa-rotate-270,
:root .fa-flip-horizontal,
:root .fa-flip-vertical {
  filter: none;
}

.fa-stack {
  position: relative;
  display: inline-block;
  width: 2em;
  height: 2em;
  line-height: 2em;
  vertical-align: middle;
}

.fa-stack-1x, .fa-stack-2x {
  position: absolute;
  left: 0;
  width: 100%;
  text-align: center;
}

.fa-stack-1x {
  line-height: inherit;
}

.fa-stack-2x {
  font-size: 2em;
}

.fa-inverse {
  color: #fff;
}

/* Font Awesome uses the Unicode Private Use Area (PUA) to ensure screen
   readers do not read off random characters that represent icons */
.fa-glass:before {
  content: "";
}

.fa-music:before {
  content: "";
}

.fa-search:before, .icon-search:before {
  content: "";
}

.fa-envelope-o:before {
  content: "";
}

.fa-heart:before {
  content: "";
}

.fa-star:before {
  content: "";
}

.fa-star-o:before {
  content: "";
}

.fa-user:before {
  content: "";
}

.fa-film:before {
  content: "";
}

.fa-th-large:before {
  content: "";
}

.fa-th:before {
  content: "";
}

.fa-th-list:before {
  content: "";
}

.fa-check:before {
  content: "";
}

.fa-remove:before,
.fa-close:before,
.fa-times:before {
  content: "";
}

.fa-search-plus:before {
  content: "";
}

.fa-search-minus:before {
  content: "";
}

.fa-power-off:before {
  content: "";
}

.fa-signal:before {
  content: "";
}

.fa-gear:before,
.fa-cog:before {
  content: "";
}

.fa-trash-o:before {
  content: "";
}

.fa-home:before, .icon-home:before {
  content: "";
}

.fa-file-o:before {
  content: "";
}

.fa-clock-o:before {
  content: "";
}

.fa-road:before {
  content: "";
}

.fa-download:before, .rst-content tt.download span:first-child:before, .rst-content code.download span:first-child:before {
  content: "";
}

.fa-arrow-circle-o-down:before {
  content: "";
}

.fa-arrow-circle-o-up:before {
  content: "";
}

.fa-inbox:before {
  content: "";
}

.fa-play-circle-o:before {
  content: "";
}

.fa-rotate-right:before,
.fa-repeat:before {
  content: "";
}

.fa-refresh:before {
  content: "";
}

.fa-list-alt:before {
  content: "";
}

.fa-lock:before {
  content: "";
}

.fa-flag:before {
  content: "";
}

.fa-headphones:before {
  content: "";
}

.fa-volume-off:before {
  content: "";
}

.fa-volume-down:before {
  content: "";
}

.fa-volume-up:before {
  content: "";
}

.fa-qrcode:before {
  content: "";
}

.fa-barcode:before {
  content: "";
}

.fa-tag:before {
  content: "";
}

.fa-tags:before {
  content: "";
}

.fa-book:before, .icon-book:before {
  content: "";
}

.fa-bookmark:before {
  content: "";
}

.fa-print:before {
  content: "";
}

.fa-camera:before {
  content: "";
}

.fa-font:before {
  content: "";
}

.fa-bold:before {
  content: "";
}

.fa-italic:before {
  content: "";
}

.fa-text-height:before {
  content: "";
}

.fa-text-width:before {
  content: "";
}

.fa-align-left:before {
  content: "";
}

.fa-align-center:before {
  content: "";
}

.fa-align-right:before {
  content: "";
}

.fa-align-justify:before {
  content: "";
}

.fa-list:before {
  content: "";
}

.fa-dedent:before,
.fa-outdent:before {
  content: "";
}

.fa-indent:before {
  content: "";
}

.fa-video-camera:before {
  content: "";
}

.fa-photo:before,
.fa-image:before,
.fa-picture-o:before {
  content: "";
}

.fa-pencil:before {
  content: "";
}

.fa-map-marker:before {
  content: "";
}

.fa-adjust:before {
  content: "";
}

.fa-tint:before {
  content: "";
}

.fa-edit:before,
.fa-pencil-square-o:before {
  content: "";
}

.fa-share-square-o:before {
  content: "";
}

.fa-check-square-o:before {
  content: "";
}

.fa-arrows:before {
  content: "";
}

.fa-step-backward:before {
  content: "";
}

.fa-fast-backward:before {
  content: "";
}

.fa-backward:before {
  content: "";
}

.fa-play:before {
  content: "";
}

.fa-pause:before {
  content: "";
}

.fa-stop:before {
  content: "";
}

.fa-forward:before {
  content: "";
}

.fa-fast-forward:before {
  content: "";
}

.fa-step-forward:before {
  content: "";
}

.fa-eject:before {
  content: "";
}

.fa-chevron-left:before {
  content: "";
}

.fa-chevron-right:before {
  content: "";
}

.fa-plus-circle:before {
  content: "";
}

.fa-minus-circle:before {
  content: "";
}

.fa-times-circle:before, .wy-inline-validate.wy-inline-validate-danger .wy-input-context:before {
  content: "";
}

.fa-check-circle:before, .wy-inline-validate.wy-inline-validate-success .wy-input-context:before {
  content: "";
}

.fa-question-circle:before {
  content: "";
}

.fa-info-circle:before {
  content: "";
}

.fa-crosshairs:before {
  content: "";
}

.fa-times-circle-o:before {
  content: "";
}

.fa-check-circle-o:before {
  content: "";
}

.fa-ban:before {
  content: "";
}

.fa-arrow-left:before {
  content: "";
}

.fa-arrow-right:before {
  content: "";
}

.fa-arrow-up:before {
  content: "";
}

.fa-arrow-down:before {
  content: "";
}

.fa-mail-forward:before,
.fa-share:before {
  content: "";
}

.fa-expand:before {
  content: "";
}

.fa-compress:before {
  content: "";
}

.fa-plus:before {
  content: "";
}

.fa-minus:before {
  content: "";
}

.fa-asterisk:before {
  content: "";
}

.fa-exclamation-circle:before, .wy-inline-validate.wy-inline-validate-warning .wy-input-context:before, .wy-inline-validate.wy-inline-validate-info .wy-input-context:before, .rst-content .admonition-title:before {
  content: "";
}

.fa-gift:before {
  content: "";
}

.fa-leaf:before {
  content: "";
}

.fa-fire:before, .icon-fire:before {
  content: "";
}

.fa-eye:before {
  content: "";
}

.fa-eye-slash:before {
  content: "";
}

.fa-warning:before,
.fa-exclamation-triangle:before {
  content: "";
}

.fa-plane:before {
  content: "";
}

.fa-calendar:before {
  content: "";
}

.fa-random:before {
  content: "";
}

.fa-comment:before {
  content: "";
}

.fa-magnet:before {
  content: "";
}

.fa-chevron-up:before {
  content: "";
}

.fa-chevron-down:before {
  content: "";
}

.fa-retweet:before {
  content: "";
}

.fa-shopping-cart:before {
  content: "";
}

.fa-folder:before {
  content: "";
}

.fa-folder-open:before {
  content: "";
}

.fa-arrows-v:before {
  content: "";
}

.fa-arrows-h:before {
  content: "";
}

.fa-bar-chart-o:before,
.fa-bar-chart:before {
  content: "";
}

.fa-twitter-square:before {
  content: "";
}

.fa-facebook-square:before {
  content: "";
}

.fa-camera-retro:before {
  content: "";
}

.fa-key:before {
  content: "";
}

.fa-gears:before,
.fa-cogs:before {
  content: "";
}

.fa-comments:before {
  content: "";
}

.fa-thumbs-o-up:before {
  content: "";
}

.fa-thumbs-o-down:before {
  content: "";
}

.fa-star-half:before {
  content: "";
}

.fa-heart-o:before {
  content: "";
}

.fa-sign-out:before {
  content: "";
}

.fa-linkedin-square:before {
  content: "";
}

.fa-thumb-tack:before {
  content: "";
}

.fa-external-link:before {
  content: "";
}

.fa-sign-in:before {
  content: "";
}

.fa-trophy:before {
  content: "";
}

.fa-github-square:before {
  content: "";
}

.fa-upload:before {
  content: "";
}

.fa-lemon-o:before {
  content: "";
}

.fa-phone:before {
  content: "";
}

.fa-square-o:before {
  content: "";
}

.fa-bookmark-o:before {
  content: "";
}

.fa-phone-square:before {
  content: "";
}

.fa-twitter:before {
  content: "";
}

.fa-facebook-f:before,
.fa-facebook:before {
  content: "";
}

.fa-github:before, .icon-github:before {
  content: "";
}

.fa-unlock:before {
  content: "";
}

.fa-credit-card:before {
  content: "";
}

.fa-feed:before,
.fa-rss:before {
  content: "";
}

.fa-hdd-o:before {
  content: "";
}

.fa-bullhorn:before {
  content: "";
}

.fa-bell:before {
  content: "";
}

.fa-certificate:before {
  content: "";
}

.fa-hand-o-right:before {
  content: "";
}

.fa-hand-o-left:before {
  content: "";
}

.fa-hand-o-up:before {
  content: "";
}

.fa-hand-o-down:before {
  content: "";
}

.fa-arrow-circle-left:before, .icon-circle-arrow-left:before {
  content: "";
}

.fa-arrow-circle-right:before, .icon-circle-arrow-right:before {
  content: "";
}

.fa-arrow-circle-up:before {
  content: "";
}

.fa-arrow-circle-down:before {
  content: "";
}

.fa-globe:before {
  content: "";
}

.fa-wrench:before {
  content: "";
}

.fa-tasks:before {
  content: "";
}

.fa-filter:before {
  content: "";
}

.fa-briefcase:before {
  content: "";
}

.fa-arrows-alt:before {
  content: "";
}

.fa-group:before,
.fa-users:before {
  content: "";
}

.fa-chain:before,
.fa-link:before,
.icon-link:before {
  content: "";
}

.fa-cloud:before {
  content: "";
}

.fa-flask:before {
  content: "";
}

.fa-cut:before,
.fa-scissors:before {
  content: "";
}

.fa-copy:before,
.fa-files-o:before {
  content: "";
}

.fa-paperclip:before {
  content: "";
}

.fa-save:before,
.fa-floppy-o:before {
  content: "";
}

.fa-square:before {
  content: "";
}

.fa-navicon:before,
.fa-reorder:before,
.fa-bars:before {
  content: "";
}

.fa-list-ul:before {
  content: "";
}

.fa-list-ol:before {
  content: "";
}

.fa-strikethrough:before {
  content: "";
}

.fa-underline:before {
  content: "";
}

.fa-table:before {
  content: "";
}

.fa-magic:before {
  content: "";
}

.fa-truck:before {
  content: "";
}

.fa-pinterest:before {
  content: "";
}

.fa-pinterest-square:before {
  content: "";
}

.fa-google-plus-square:before {
  content: "";
}

.fa-google-plus:before {
  content: "";
}

.fa-money:before {
  content: "";
}

.fa-caret-down:before, .wy-dropdown .caret:before, .icon-caret-down:before {
  content: "";
}

.fa-caret-up:before {
  content: "";
}

.fa-caret-left:before {
  content: "";
}

.fa-caret-right:before {
  content: "";
}

.fa-columns:before {
  content: "";
}

.fa-unsorted:before,
.fa-sort:before {
  content: "";
}

.fa-sort-down:before,
.fa-sort-desc:before {
  content: "";
}

.fa-sort-up:before,
.fa-sort-asc:before {
  content: "";
}

.fa-envelope:before {
  content: "";
}

.fa-linkedin:before {
  content: "";
}

.fa-rotate-left:before,
.fa-undo:before {
  content: "";
}

.fa-legal:before,
.fa-gavel:before {
  content: "";
}

.fa-dashboard:before,
.fa-tachometer:before {
  content: "";
}

.fa-comment-o:before {
  content: "";
}

.fa-comments-o:before {
  content: "";
}

.fa-flash:before,
.fa-bolt:before {
  content: "";
}

.fa-sitemap:before {
  content: "";
}

.fa-umbrella:before {
  content: "";
}

.fa-paste:before,
.fa-clipboard:before {
  content: "";
}

.fa-lightbulb-o:before {
  content: "";
}

.fa-exchange:before {
  content: "";
}

.fa-cloud-download:before {
  content: "";
}

.fa-cloud-upload:before {
  content: "";
}

.fa-user-md:before {
  content: "";
}

.fa-stethoscope:before {
  content: "";
}

.fa-suitcase:before {
  content: "";
}

.fa-bell-o:before {
  content: "";
}

.fa-coffee:before {
  content: "";
}

.fa-cutlery:before {
  content: "";
}

.fa-file-text-o:before {
  content: "";
}

.fa-building-o:before {
  content: "";
}

.fa-hospital-o:before {
  content: "";
}

.fa-ambulance:before {
  content: "";
}

.fa-medkit:before {
  content: "";
}

.fa-fighter-jet:before {
  content: "";
}

.fa-beer:before {
  content: "";
}

.fa-h-square:before {
  content: "";
}

.fa-plus-square:before {
  content: "";
}

.fa-angle-double-left:before {
  content: "";
}

.fa-angle-double-right:before {
  content: "";
}

.fa-angle-double-up:before {
  content: "";
}

.fa-angle-double-down:before {
  content: "";
}

.fa-angle-left:before {
  content: "";
}

.fa-angle-right:before {
  content: "";
}

.fa-angle-up:before {
  content: "";
}

.fa-angle-down:before {
  content: "";
}

.fa-desktop:before {
  content: "";
}

.fa-laptop:before {
  content: "";
}

.fa-tablet:before {
  content: "";
}

.fa-mobile-phone:before,
.fa-mobile:before {
  content: "";
}

.fa-circle-o:before {
  content: "";
}

.fa-quote-left:before {
  content: "";
}

.fa-quote-right:before {
  content: "";
}

.fa-spinner:before {
  content: "";
}

.fa-circle:before {
  content: "";
}

.fa-mail-reply:before,
.fa-reply:before {
  content: "";
}

.fa-github-alt:before {
  content: "";
}

.fa-folder-o:before {
  content: "";
}

.fa-folder-open-o:before {
  content: "";
}

.fa-smile-o:before {
  content: "";
}

.fa-frown-o:before {
  content: "";
}

.fa-meh-o:before {
  content: "";
}

.fa-gamepad:before {
  content: "";
}

.fa-keyboard-o:before {
  content: "";
}

.fa-flag-o:before {
  content: "";
}

.fa-flag-checkered:before {
  content: "";
}

.fa-terminal:before {
  content: "";
}

.fa-code:before {
  content: "";
}

.fa-mail-reply-all:before,
.fa-reply-all:before {
  content: "";
}

.fa-star-half-empty:before,
.fa-star-half-full:before,
.fa-star-half-o:before {
  content: "";
}

.fa-location-arrow:before {
  content: "";
}

.fa-crop:before {
  content: "";
}

.fa-code-fork:before {
  content: "";
}

.fa-unlink:before,
.fa-chain-broken:before {
  content: "";
}

.fa-question:before {
  content: "";
}

.fa-info:before {
  content: "";
}

.fa-exclamation:before {
  content: "";
}

.fa-superscript:before {
  content: "";
}

.fa-subscript:before {
  content: "";
}

.fa-eraser:before {
  content: "";
}

.fa-puzzle-piece:before {
  content: "";
}

.fa-microphone:before {
  content: "";
}

.fa-microphone-slash:before {
  content: "";
}

.fa-shield:before {
  content: "";
}

.fa-calendar-o:before {
  content: "";
}

.fa-fire-extinguisher:before {
  content: "";
}

.fa-rocket:before {
  content: "";
}

.fa-maxcdn:before {
  content: "";
}

.fa-chevron-circle-left:before {
  content: "";
}

.fa-chevron-circle-right:before {
  content: "";
}

.fa-chevron-circle-up:before {
  content: "";
}

.fa-chevron-circle-down:before {
  content: "";
}

.fa-html5:before {
  content: "";
}

.fa-css3:before {
  content: "";
}

.fa-anchor:before {
  content: "";
}

.fa-unlock-alt:before {
  content: "";
}

.fa-bullseye:before {
  content: "";
}

.fa-ellipsis-h:before {
  content: "";
}

.fa-ellipsis-v:before {
  content: "";
}

.fa-rss-square:before {
  content: "";
}

.fa-play-circle:before {
  content: "";
}

.fa-ticket:before {
  content: "";
}

.fa-minus-square:before {
  content: "";
}

.fa-minus-square-o:before, .wy-menu-vertical li.on a span.toctree-expand:before, .wy-menu-vertical li.current > a span.toctree-expand:before {
  content: "";
}

.fa-level-up:before {
  content: "";
}

.fa-level-down:before {
  content: "";
}

.fa-check-square:before {
  content: "";
}

.fa-pencil-square:before {
  content: "";
}

.fa-external-link-square:before {
  content: "";
}

.fa-share-square:before {
  content: "";
}

.fa-compass:before {
  content: "";
}

.fa-toggle-down:before,
.fa-caret-square-o-down:before {
  content: "";
}

.fa-toggle-up:before,
.fa-caret-square-o-up:before {
  content: "";
}

.fa-toggle-right:before,
.fa-caret-square-o-right:before {
  content: "";
}

.fa-euro:before,
.fa-eur:before {
  content: "";
}

.fa-gbp:before {
  content: "";
}

.fa-dollar:before,
.fa-usd:before {
  content: "";
}

.fa-rupee:before,
.fa-inr:before {
  content: "";
}

.fa-cny:before,
.fa-rmb:before,
.fa-yen:before,
.fa-jpy:before {
  content: "";
}

.fa-ruble:before,
.fa-rouble:before,
.fa-rub:before {
  content: "";
}

.fa-won:before,
.fa-krw:before {
  content: "";
}

.fa-bitcoin:before,
.fa-btc:before {
  content: "";
}

.fa-file:before {
  content: "";
}

.fa-file-text:before {
  content: "";
}

.fa-sort-alpha-asc:before {
  content: "";
}

.fa-sort-alpha-desc:before {
  content: "";
}

.fa-sort-amount-asc:before {
  content: "";
}

.fa-sort-amount-desc:before {
  content: "";
}

.fa-sort-numeric-asc:before {
  content: "";
}

.fa-sort-numeric-desc:before {
  content: "";
}

.fa-thumbs-up:before {
  content: "";
}

.fa-thumbs-down:before {
  content: "";
}

.fa-youtube-square:before {
  content: "";
}

.fa-youtube:before {
  content: "";
}

.fa-xing:before {
  content: "";
}

.fa-xing-square:before {
  content: "";
}

.fa-youtube-play:before {
  content: "";
}

.fa-dropbox:before {
  content: "";
}

.fa-stack-overflow:before {
  content: "";
}

.fa-instagram:before {
  content: "";
}

.fa-flickr:before {
  content: "";
}

.fa-adn:before {
  content: "";
}

.fa-bitbucket:before, .icon-bitbucket:before {
  content: "";
}

.fa-bitbucket-square:before {
  content: "";
}

.fa-tumblr:before {
  content: "";
}

.fa-tumblr-square:before {
  content: "";
}

.fa-long-arrow-down:before {
  content: "";
}

.fa-long-arrow-up:before {
  content: "";
}

.fa-long-arrow-left:before {
  content: "";
}

.fa-long-arrow-right:before {
  content: "";
}

.fa-apple:before {
  content: "";
}

.fa-windows:before {
  content: "";
}

.fa-android:before {
  content: "";
}

.fa-linux:before {
  content: "";
}

.fa-dribbble:before {
  content: "";
}

.fa-skype:before {
  content: "";
}

.fa-foursquare:before {
  content: "";
}

.fa-trello:before {
  content: "";
}

.fa-female:before {
  content: "";
}

.fa-male:before {
  content: "";
}

.fa-gittip:before,
.fa-gratipay:before {
  content: "";
}

.fa-sun-o:before {
  content: "";
}

.fa-moon-o:before {
  content: "";
}

.fa-archive:before {
  content: "";
}

.fa-bug:before {
  content: "";
}

.fa-vk:before {
  content: "";
}

.fa-weibo:before {
  content: "";
}

.fa-renren:before {
  content: "";
}

.fa-pagelines:before {
  content: "";
}

.fa-stack-exchange:before {
  content: "";
}

.fa-arrow-circle-o-right:before {
  content: "";
}

.fa-arrow-circle-o-left:before {
  content: "";
}

.fa-toggle-left:before,
.fa-caret-square-o-left:before {
  content: "";
}

.fa-dot-circle-o:before {
  content: "";
}

.fa-wheelchair:before {
  content: "";
}

.fa-vimeo-square:before {
  content: "";
}

.fa-turkish-lira:before,
.fa-try:before {
  content: "";
}

.fa-plus-square-o:before, .wy-menu-vertical li span.toctree-expand:before {
  content: "";
}

.fa-space-shuttle:before {
  content: "";
}

.fa-slack:before {
  content: "";
}

.fa-envelope-square:before {
  content: "";
}

.fa-wordpress:before {
  content: "";
}

.fa-openid:before {
  content: "";
}

.fa-institution:before,
.fa-bank:before,
.fa-university:before {
  content: "";
}

.fa-mortar-board:before,
.fa-graduation-cap:before {
  content: "";
}

.fa-yahoo:before {
  content: "";
}

.fa-google:before {
  content: "";
}

.fa-reddit:before {
  content: "";
}

.fa-reddit-square:before {
  content: "";
}

.fa-stumbleupon-circle:before {
  content: "";
}

.fa-stumbleupon:before {
  content: "";
}

.fa-delicious:before {
  content: "";
}

.fa-digg:before {
  content: "";
}

.fa-pied-piper-pp:before {
  content: "";
}

.fa-pied-piper-alt:before {
  content: "";
}

.fa-drupal:before {
  content: "";
}

.fa-joomla:before {
  content: "";
}

.fa-language:before {
  content: "";
}

.fa-fax:before {
  content: "";
}

.fa-building:before {
  content: "";
}

.fa-child:before {
  content: "";
}

.fa-paw:before {
  content: "";
}

.fa-spoon:before {
  content: "";
}

.fa-cube:before {
  content: "";
}

.fa-cubes:before {
  content: "";
}

.fa-behance:before {
  content: "";
}

.fa-behance-square:before {
  content: "";
}

.fa-steam:before {
  content: "";
}

.fa-steam-square:before {
  content: "";
}

.fa-recycle:before {
  content: "";
}

.fa-automobile:before,
.fa-car:before {
  content: "";
}

.fa-cab:before,
.fa-taxi:before {
  content: "";
}

.fa-tree:before {
  content: "";
}

.fa-spotify:before {
  content: "";
}

.fa-deviantart:before {
  content: "";
}

.fa-soundcloud:before {
  content: "";
}

.fa-database:before {
  content: "";
}

.fa-file-pdf-o:before {
  content: "";
}

.fa-file-word-o:before {
  content: "";
}

.fa-file-excel-o:before {
  content: "";
}

.fa-file-powerpoint-o:before {
  content: "";
}

.fa-file-photo-o:before,
.fa-file-picture-o:before,
.fa-file-image-o:before {
  content: "";
}

.fa-file-zip-o:before,
.fa-file-archive-o:before {
  content: "";
}

.fa-file-sound-o:before,
.fa-file-audio-o:before {
  content: "";
}

.fa-file-movie-o:before,
.fa-file-video-o:before {
  content: "";
}

.fa-file-code-o:before {
  content: "";
}

.fa-vine:before {
  content: "";
}

.fa-codepen:before {
  content: "";
}

.fa-jsfiddle:before {
  content: "";
}

.fa-life-bouy:before,
.fa-life-buoy:before,
.fa-life-saver:before,
.fa-support:before,
.fa-life-ring:before {
  content: "";
}

.fa-circle-o-notch:before {
  content: "";
}

.fa-ra:before,
.fa-resistance:before,
.fa-rebel:before {
  content: "";
}

.fa-ge:before,
.fa-empire:before {
  content: "";
}

.fa-git-square:before {
  content: "";
}

.fa-git:before {
  content: "";
}

.fa-y-combinator-square:before,
.fa-yc-square:before,
.fa-hacker-news:before {
  content: "";
}

.fa-tencent-weibo:before {
  content: "";
}

.fa-qq:before {
  content: "";
}

.fa-wechat:before,
.fa-weixin:before {
  content: "";
}

.fa-send:before,
.fa-paper-plane:before {
  content: "";
}

.fa-send-o:before,
.fa-paper-plane-o:before {
  content: "";
}

.fa-history:before {
  content: "";
}

.fa-circle-thin:before {
  content: "";
}

.fa-header:before {
  content: "";
}

.fa-paragraph:before {
  content: "";
}

.fa-sliders:before {
  content: "";
}

.fa-share-alt:before {
  content: "";
}

.fa-share-alt-square:before {
  content: "";
}

.fa-bomb:before {
  content: "";
}

.fa-soccer-ball-o:before,
.fa-futbol-o:before {
  content: "";
}

.fa-tty:before {
  content: "";
}

.fa-binoculars:before {
  content: "";
}

.fa-plug:before {
  content: "";
}

.fa-slideshare:before {
  content: "";
}

.fa-twitch:before {
  content: "";
}

.fa-yelp:before {
  content: "";
}

.fa-newspaper-o:before {
  content: "";
}

.fa-wifi:before {
  content: "";
}

.fa-calculator:before {
  content: "";
}

.fa-paypal:before {
  content: "";
}

.fa-google-wallet:before {
  content: "";
}

.fa-cc-visa:before {
  content: "";
}

.fa-cc-mastercard:before {
  content: "";
}

.fa-cc-discover:before {
  content: "";
}

.fa-cc-amex:before {
  content: "";
}

.fa-cc-paypal:before {
  content: "";
}

.fa-cc-stripe:before {
  content: "";
}

.fa-bell-slash:before {
  content: "";
}

.fa-bell-slash-o:before {
  content: "";
}

.fa-trash:before {
  content: "";
}

.fa-copyright:before {
  content: "";
}

.fa-at:before {
  content: "";
}

.fa-eyedropper:before {
  content: "";
}

.fa-paint-brush:before {
  content: "";
}

.fa-birthday-cake:before {
  content: "";
}

.fa-area-chart:before {
  content: "";
}

.fa-pie-chart:before {
  content: "";
}

.fa-line-chart:before {
  content: "";
}

.fa-lastfm:before {
  content: "";
}

.fa-lastfm-square:before {
  content: "";
}

.fa-toggle-off:before {
  content: "";
}

.fa-toggle-on:before {
  content: "";
}

.fa-bicycle:before {
  content: "";
}

.fa-bus:before {
  content: "";
}

.fa-ioxhost:before {
  content: "";
}

.fa-angellist:before {
  content: "";
}

.fa-cc:before {
  content: "";
}

.fa-shekel:before,
.fa-sheqel:before,
.fa-ils:before {
  content: "";
}

.fa-meanpath:before {
  content: "";
}

.fa-buysellads:before {
  content: "";
}

.fa-connectdevelop:before {
  content: "";
}

.fa-dashcube:before {
  content: "";
}

.fa-forumbee:before {
  content: "";
}

.fa-leanpub:before {
  content: "";
}

.fa-sellsy:before {
  content: "";
}

.fa-shirtsinbulk:before {
  content: "";
}

.fa-simplybuilt:before {
  content: "";
}

.fa-skyatlas:before {
  content: "";
}

.fa-cart-plus:before {
  content: "";
}

.fa-cart-arrow-down:before {
  content: "";
}

.fa-diamond:before {
  content: "";
}

.fa-ship:before {
  content: "";
}

.fa-user-secret:before {
  content: "";
}

.fa-motorcycle:before {
  content: "";
}

.fa-street-view:before {
  content: "";
}

.fa-heartbeat:before {
  content: "";
}

.fa-venus:before {
  content: "";
}

.fa-mars:before {
  content: "";
}

.fa-mercury:before {
  content: "";
}

.fa-intersex:before,
.fa-transgender:before {
  content: "";
}

.fa-transgender-alt:before {
  content: "";
}

.fa-venus-double:before {
  content: "";
}

.fa-mars-double:before {
  content: "";
}

.fa-venus-mars:before {
  content: "";
}

.fa-mars-stroke:before {
  content: "";
}

.fa-mars-stroke-v:before {
  content: "";
}

.fa-mars-stroke-h:before {
  content: "";
}

.fa-neuter:before {
  content: "";
}

.fa-genderless:before {
  content: "";
}

.fa-facebook-official:before {
  content: "";
}

.fa-pinterest-p:before {
  content: "";
}

.fa-whatsapp:before {
  content: "";
}

.fa-server:before {
  content: "";
}

.fa-user-plus:before {
  content: "";
}

.fa-user-times:before {
  content: "";
}

.fa-hotel:before,
.fa-bed:before {
  content: "";
}

.fa-viacoin:before {
  content: "";
}

.fa-train:before {
  content: "";
}

.fa-subway:before {
  content: "";
}

.fa-medium:before {
  content: "";
}

.fa-yc:before,
.fa-y-combinator:before {
  content: "";
}

.fa-optin-monster:before {
  content: "";
}

.fa-opencart:before {
  content: "";
}

.fa-expeditedssl:before {
  content: "";
}

.fa-battery-4:before,
.fa-battery:before,
.fa-battery-full:before {
  content: "";
}

.fa-battery-3:before,
.fa-battery-three-quarters:before {
  content: "";
}

.fa-battery-2:before,
.fa-battery-half:before {
  content: "";
}

.fa-battery-1:before,
.fa-battery-quarter:before {
  content: "";
}

.fa-battery-0:before,
.fa-battery-empty:before {
  content: "";
}

.fa-mouse-pointer:before {
  content: "";
}

.fa-i-cursor:before {
  content: "";
}

.fa-object-group:before {
  content: "";
}

.fa-object-ungroup:before {
  content: "";
}

.fa-sticky-note:before {
  content: "";
}

.fa-sticky-note-o:before {
  content: "";
}

.fa-cc-jcb:before {
  content: "";
}

.fa-cc-diners-club:before {
  content: "";
}

.fa-clone:before {
  content: "";
}

.fa-balance-scale:before {
  content: "";
}

.fa-hourglass-o:before {
  content: "";
}

.fa-hourglass-1:before,
.fa-hourglass-start:before {
  content: "";
}

.fa-hourglass-2:before,
.fa-hourglass-half:before {
  content: "";
}

.fa-hourglass-3:before,
.fa-hourglass-end:before {
  content: "";
}

.fa-hourglass:before {
  content: "";
}

.fa-hand-grab-o:before,
.fa-hand-rock-o:before {
  content: "";
}

.fa-hand-stop-o:before,
.fa-hand-paper-o:before {
  content: "";
}

.fa-hand-scissors-o:before {
  content: "";
}

.fa-hand-lizard-o:before {
  content: "";
}

.fa-hand-spock-o:before {
  content: "";
}

.fa-hand-pointer-o:before {
  content: "";
}

.fa-hand-peace-o:before {
  content: "";
}

.fa-trademark:before {
  content: "";
}

.fa-registered:before {
  content: "";
}

.fa-creative-commons:before {
  content: "";
}

.fa-gg:before {
  content: "";
}

.fa-gg-circle:before {
  content: "";
}

.fa-tripadvisor:before {
  content: "";
}

.fa-odnoklassniki:before {
  content: "";
}

.fa-odnoklassniki-square:before {
  content: "";
}

.fa-get-pocket:before {
  content: "";
}

.fa-wikipedia-w:before {
  content: "";
}

.fa-safari:before {
  content: "";
}

.fa-chrome:before {
  content: "";
}

.fa-firefox:before {
  content: "";
}

.fa-opera:before {
  content: "";
}

.fa-internet-explorer:before {
  content: "";
}

.fa-tv:before,
.fa-television:before {
  content: "";
}

.fa-contao:before {
  content: "";
}

.fa-500px:before {
  content: "";
}

.fa-amazon:before {
  content: "";
}

.fa-calendar-plus-o:before {
  content: "";
}

.fa-calendar-minus-o:before {
  content: "";
}

.fa-calendar-times-o:before {
  content: "";
}

.fa-calendar-check-o:before {
  content: "";
}

.fa-industry:before {
  content: "";
}

.fa-map-pin:before {
  content: "";
}

.fa-map-signs:before {
  content: "";
}

.fa-map-o:before {
  content: "";
}

.fa-map:before {
  content: "";
}

.fa-commenting:before {
  content: "";
}

.fa-commenting-o:before {
  content: "";
}

.fa-houzz:before {
  content: "";
}

.fa-vimeo:before {
  content: "";
}

.fa-black-tie:before {
  content: "";
}

.fa-fonticons:before {
  content: "";
}

.fa-reddit-alien:before {
  content: "";
}

.fa-edge:before {
  content: "";
}

.fa-credit-card-alt:before {
  content: "";
}

.fa-codiepie:before {
  content: "";
}

.fa-modx:before {
  content: "";
}

.fa-fort-awesome:before {
  content: "";
}

.fa-usb:before {
  content: "";
}

.fa-product-hunt:before {
  content: "";
}

.fa-mixcloud:before {
  content: "";
}

.fa-scribd:before {
  content: "";
}

.fa-pause-circle:before {
  content: "";
}

.fa-pause-circle-o:before {
  content: "";
}

.fa-stop-circle:before {
  content: "";
}

.fa-stop-circle-o:before {
  content: "";
}

.fa-shopping-bag:before {
  content: "";
}

.fa-shopping-basket:before {
  content: "";
}

.fa-hashtag:before {
  content: "";
}

.fa-bluetooth:before {
  content: "";
}

.fa-bluetooth-b:before {
  content: "";
}

.fa-percent:before {
  content: "";
}

.fa-gitlab:before, .icon-gitlab:before {
  content: "";
}

.fa-wpbeginner:before {
  content: "";
}

.fa-wpforms:before {
  content: "";
}

.fa-envira:before {
  content: "";
}

.fa-universal-access:before {
  content: "";
}

.fa-wheelchair-alt:before {
  content: "";
}

.fa-question-circle-o:before {
  content: "";
}

.fa-blind:before {
  content: "";
}

.fa-audio-description:before {
  content: "";
}

.fa-volume-control-phone:before {
  content: "";
}

.fa-braille:before {
  content: "";
}

.fa-assistive-listening-systems:before {
  content: "";
}

.fa-asl-interpreting:before,
.fa-american-sign-language-interpreting:before {
  content: "";
}

.fa-deafness:before,
.fa-hard-of-hearing:before,
.fa-deaf:before {
  content: "";
}

.fa-glide:before {
  content: "";
}

.fa-glide-g:before {
  content: "";
}

.fa-signing:before,
.fa-sign-language:before {
  content: "";
}

.fa-low-vision:before {
  content: "";
}

.fa-viadeo:before {
  content: "";
}

.fa-viadeo-square:before {
  content: "";
}

.fa-snapchat:before {
  content: "";
}

.fa-snapchat-ghost:before {
  content: "";
}

.fa-snapchat-square:before {
  content: "";
}

.fa-pied-piper:before {
  content: "";
}

.fa-first-order:before {
  content: "";
}

.fa-yoast:before {
  content: "";
}

.fa-themeisle:before {
  content: "";
}

.fa-google-plus-circle:before,
.fa-google-plus-official:before {
  content: "";
}

.fa-fa:before,
.fa-font-awesome:before {
  content: "";
}

.fa-handshake-o:before {
  content: "";
}

.fa-envelope-open:before {
  content: "";
}

.fa-envelope-open-o:before {
  content: "";
}

.fa-linode:before {
  content: "";
}

.fa-address-book:before {
  content: "";
}

.fa-address-book-o:before {
  content: "";
}

.fa-vcard:before,
.fa-address-card:before {
  content: "";
}

.fa-vcard-o:before,
.fa-address-card-o:before {
  content: "";
}

.fa-user-circle:before {
  content: "";
}

.fa-user-circle-o:before {
  content: "";
}

.fa-user-o:before {
  content: "";
}

.fa-id-badge:before {
  content: "";
}

.fa-drivers-license:before,
.fa-id-card:before {
  content: "";
}

.fa-drivers-license-o:before,
.fa-id-card-o:before {
  content: "";
}

.fa-quora:before {
  content: "";
}

.fa-free-code-camp:before {
  content: "";
}

.fa-telegram:before {
  content: "";
}

.fa-thermometer-4:before,
.fa-thermometer:before,
.fa-thermometer-full:before {
  content: "";
}

.fa-thermometer-3:before,
.fa-thermometer-three-quarters:before {
  content: "";
}

.fa-thermometer-2:before,
.fa-thermometer-half:before {
  content: "";
}

.fa-thermometer-1:before,
.fa-thermometer-quarter:before {
  content: "";
}

.fa-thermometer-0:before,
.fa-thermometer-empty:before {
  content: "";
}

.fa-shower:before {
  content: "";
}

.fa-bathtub:before,
.fa-s15:before,
.fa-bath:before {
  content: "";
}

.fa-podcast:before {
  content: "";
}

.fa-window-maximize:before {
  content: "";
}

.fa-window-minimize:before {
  content: "";
}

.fa-window-restore:before {
  content: "";
}

.fa-times-rectangle:before,
.fa-window-close:before {
  content: "";
}

.fa-times-rectangle-o:before,
.fa-window-close-o:before {
  content: "";
}

.fa-bandcamp:before {
  content: "";
}

.fa-grav:before {
  content: "";
}

.fa-etsy:before {
  content: "";
}

.fa-imdb:before {
  content: "";
}

.fa-ravelry:before {
  content: "";
}

.fa-eercast:before {
  content: "";
}

.fa-microchip:before {
  content: "";
}

.fa-snowflake-o:before {
  content: "";
}

.fa-superpowers:before {
  content: "";
}

.fa-wpexplorer:before {
  content: "";
}

.fa-meetup:before {
  content: "";
}

.sr-only {
  position: absolute;
  width: 1px;
  height: 1px;
  padding: 0;
  margin: -1px;
  overflow: hidden;
  clip: rect(0, 0, 0, 0);
  border: 0;
}

.sr-only-focusable:active, .sr-only-focusable:focus {
  position: static;
  width: auto;
  height: auto;
  margin: 0;
  overflow: visible;
  clip: auto;
}

.fa, .wy-menu-vertical li span.toctree-expand, .wy-menu-vertical li.on a span.toctree-expand, .wy-menu-vertical li.current > a span.toctree-expand, .rst-content .admonition-title, .rst-content h1 .headerlink, .rst-content h2 .headerlink, .rst-content h3 .headerlink, .rst-content h4 .headerlink, .rst-content h5 .headerlink, .rst-content h6 .headerlink, .rst-content dl dt .headerlink, .rst-content p.caption .headerlink, .rst-content table > caption .headerlink, .rst-content tt.download span:first-child, .rst-content code.download span:first-child, .icon, .wy-dropdown .caret, .wy-inline-validate.wy-inline-validate-success .wy-input-context, .wy-inline-validate.wy-inline-validate-danger .wy-input-context, .wy-inline-validate.wy-inline-validate-warning .wy-input-context, .wy-inline-validate.wy-inline-validate-info .wy-input-context {
  font-family: inherit;
}
.fa:before, .wy-menu-vertical li span.toctree-expand:before, .wy-menu-vertical li.on a span.toctree-expand:before, .wy-menu-vertical li.current > a span.toctree-expand:before, .rst-content .admonition-title:before, .rst-content h1 .headerlink:before, .rst-content h2 .headerlink:before, .rst-content h3 .headerlink:before, .rst-content h4 .headerlink:before, .rst-content h5 .headerlink:before, .rst-content h6 .headerlink:before, .rst-content dl dt .headerlink:before, .rst-content p.caption .headerlink:before, .rst-content table > caption .headerlink:before, .rst-content tt.download span:first-child:before, .rst-content code.download span:first-child:before, .icon:before, .wy-dropdown .caret:before, .wy-inline-validate.wy-inline-validate-success .wy-input-context:before, .wy-inline-validate.wy-inline-validate-danger .wy-input-context:before, .wy-inline-validate.wy-inline-validate-warning .wy-input-context:before, .wy-inline-validate.wy-inline-validate-info .wy-input-context:before {
  font-family: "FontAwesome";
  display: inline-block;
  font-style: normal;
  font-weight: normal;
  line-height: 1;
  text-decoration: inherit;
}

a .fa, a .wy-menu-vertical li span.toctree-expand, .wy-menu-vertical li a span.toctree-expand, .wy-menu-vertical li.on a span.toctree-expand, .wy-menu-vertical li.current > a span.toctree-expand, a .rst-content .admonition-title, .rst-content a .admonition-title, a .rst-content h1 .headerlink, .rst-content h1 a .headerlink, a .rst-content h2 .headerlink, .rst-content h2 a .headerlink, a .rst-content h3 .headerlink, .rst-content h3 a .headerlink, a .rst-content h4 .headerlink, .rst-content h4 a .headerlink, a .rst-content h5 .headerlink, .rst-content h5 a .headerlink, a .rst-content h6 .headerlink, .rst-content h6 a .headerlink, a .rst-content dl dt .headerlink, .rst-content dl dt a .headerlink, a .rst-content p.caption .headerlink, .rst-content p.caption a .headerlink, a .rst-content table > caption .headerlink, .rst-content table > caption a .headerlink, a .rst-content tt.download span:first-child, .rst-content tt.download a span:first-child, a .rst-content code.download span:first-child, .rst-content code.download a span:first-child, a .icon {
  display: inline-block;
  text-decoration: inherit;
}

.btn .fa, .btn .wy-menu-vertical li span.toctree-expand, .wy-menu-vertical li .btn span.toctree-expand, .btn .wy-menu-vertical li.on a span.toctree-expand, .wy-menu-vertical li.on a .btn span.toctree-expand, .btn .wy-menu-vertical li.current > a span.toctree-expand, .wy-menu-vertical li.current > a .btn span.toctree-expand, .btn .rst-content .admonition-title, .rst-content .btn .admonition-title, .btn .rst-content h1 .headerlink, .rst-content h1 .btn .headerlink, .btn .rst-content h2 .headerlink, .rst-content h2 .btn .headerlink, .btn .rst-content h3 .headerlink, .rst-content h3 .btn .headerlink, .btn .rst-content h4 .headerlink, .rst-content h4 .btn .headerlink, .btn .rst-content h5 .headerlink, .rst-content h5 .btn .headerlink, .btn .rst-content h6 .headerlink, .rst-content h6 .btn .headerlink, .btn .rst-content dl dt .headerlink, .rst-content dl dt .btn .headerlink, .btn .rst-content p.caption .headerlink, .rst-content p.caption .btn .headerlink, .btn .rst-content table > caption .headerlink, .rst-content table > caption .btn .headerlink, .btn .rst-content tt.download span:first-child, .rst-content tt.download .btn span:first-child, .btn .rst-content code.download span:first-child, .rst-content code.download .btn span:first-child, .btn .icon, .nav .fa, .nav .wy-menu-vertical li span.toctree-expand, .wy-menu-vertical li .nav span.toctree-expand, .nav .wy-menu-vertical li.on a span.toctree-expand, .wy-menu-vertical li.on a .nav span.toctree-expand, .nav .wy-menu-vertical li.current > a span.toctree-expand, .wy-menu-vertical li.current > a .nav span.toctree-expand, .nav .rst-content .admonition-title, .rst-content .nav .admonition-title, .nav .rst-content h1 .headerlink, .rst-content h1 .nav .headerlink, .nav .rst-content h2 .headerlink, .rst-content h2 .nav .headerlink, .nav .rst-content h3 .headerlink, .rst-content h3 .nav .headerlink, .nav .rst-content h4 .headerlink, .rst-content h4 .nav .headerlink, .nav .rst-content h5 .headerlink, .rst-content h5 .nav .headerlink, .nav .rst-content h6 .headerlink, .rst-content h6 .nav .headerlink, .nav .rst-content dl dt .headerlink, .rst-content dl dt .nav .headerlink, .nav .rst-content p.caption .headerlink, .rst-content p.caption .nav .headerlink, .nav .rst-content table > caption .headerlink, .rst-content table > caption .nav .headerlink, .nav .rst-content tt.download span:first-child, .rst-content tt.download .nav span:first-child, .nav .rst-content code.download span:first-child, .rst-content code.download .nav span:first-child, .nav .icon {
  display: inline;
}
.btn .fa.fa-large, .btn .wy-menu-vertical li span.fa-large.toctree-expand, .wy-menu-vertical li .btn span.fa-large.toctree-expand, .btn .rst-content .fa-large.admonition-title, .rst-content .btn .fa-large.admonition-title, .btn .rst-content h1 .fa-large.headerlink, .rst-content h1 .btn .fa-large.headerlink, .btn .rst-content h2 .fa-large.headerlink, .rst-content h2 .btn .fa-large.headerlink, .btn .rst-content h3 .fa-large.headerlink, .rst-content h3 .btn .fa-large.headerlink, .btn .rst-content h4 .fa-large.headerlink, .rst-content h4 .btn .fa-large.headerlink, .btn .rst-content h5 .fa-large.headerlink, .rst-content h5 .btn .fa-large.headerlink, .btn .rst-content h6 .fa-large.headerlink, .rst-content h6 .btn .fa-large.headerlink, .btn .rst-content dl dt .fa-large.headerlink, .rst-content dl dt .btn .fa-large.headerlink, .btn .rst-content p.caption .fa-large.headerlink, .rst-content p.caption .btn .fa-large.headerlink, .btn .rst-content table > caption .fa-large.headerlink, .rst-content table > caption .btn .fa-large.headerlink, .btn .rst-content tt.download span.fa-large:first-child, .rst-content tt.download .btn span.fa-large:first-child, .btn .rst-content code.download span.fa-large:first-child, .rst-content code.download .btn span.fa-large:first-child, .btn .fa-large.icon, .nav .fa.fa-large, .nav .wy-menu-vertical li span.fa-large.toctree-expand, .wy-menu-vertical li .nav span.fa-large.toctree-expand, .nav .rst-content .fa-large.admonition-title, .rst-content .nav .fa-large.admonition-title, .nav .rst-content h1 .fa-large.headerlink, .rst-content h1 .nav .fa-large.headerlink, .nav .rst-content h2 .fa-large.headerlink, .rst-content h2 .nav .fa-large.headerlink, .nav .rst-content h3 .fa-large.headerlink, .rst-content h3 .nav .fa-large.headerlink, .nav .rst-content h4 .fa-large.headerlink, .rst-content h4 .nav .fa-large.headerlink, .nav .rst-content h5 .fa-large.headerlink, .rst-content h5 .nav .fa-large.headerlink, .nav .rst-content h6 .fa-large.headerlink, .rst-content h6 .nav .fa-large.headerlink, .nav .rst-content dl dt .fa-large.headerlink, .rst-content dl dt .nav .fa-large.headerlink, .nav .rst-content p.caption .fa-large.headerlink, .rst-content p.caption .nav .fa-large.headerlink, .nav .rst-content table > caption .fa-large.headerlink, .rst-content table > caption .nav .fa-large.headerlink, .nav .rst-content tt.download span.fa-large:first-child, .rst-content tt.download .nav span.fa-large:first-child, .nav .rst-content code.download span.fa-large:first-child, .rst-content code.download .nav span.fa-large:first-child, .nav .fa-large.icon {
  line-height: 0.9em;
}
.btn .fa.fa-spin, .btn .wy-menu-vertical li span.fa-spin.toctree-expand, .wy-menu-vertical li .btn span.fa-spin.toctree-expand, .btn .rst-content .fa-spin.admonition-title, .rst-content .btn .fa-spin.admonition-title, .btn .rst-content h1 .fa-spin.headerlink, .rst-content h1 .btn .fa-spin.headerlink, .btn .rst-content h2 .fa-spin.headerlink, .rst-content h2 .btn .fa-spin.headerlink, .btn .rst-content h3 .fa-spin.headerlink, .rst-content h3 .btn .fa-spin.headerlink, .btn .rst-content h4 .fa-spin.headerlink, .rst-content h4 .btn .fa-spin.headerlink, .btn .rst-content h5 .fa-spin.headerlink, .rst-content h5 .btn .fa-spin.headerlink, .btn .rst-content h6 .fa-spin.headerlink, .rst-content h6 .btn .fa-spin.headerlink, .btn .rst-content dl dt .fa-spin.headerlink, .rst-content dl dt .btn .fa-spin.headerlink, .btn .rst-content p.caption .fa-spin.headerlink, .rst-content p.caption .btn .fa-spin.headerlink, .btn .rst-content table > caption .fa-spin.headerlink, .rst-content table > caption .btn .fa-spin.headerlink, .btn .rst-content tt.download span.fa-spin:first-child, .rst-content tt.download .btn span.fa-spin:first-child, .btn .rst-content code.download span.fa-spin:first-child, .rst-content code.download .btn span.fa-spin:first-child, .btn .fa-spin.icon, .nav .fa.fa-spin, .nav .wy-menu-vertical li span.fa-spin.toctree-expand, .wy-menu-vertical li .nav span.fa-spin.toctree-expand, .nav .rst-content .fa-spin.admonition-title, .rst-content .nav .fa-spin.admonition-title, .nav .rst-content h1 .fa-spin.headerlink, .rst-content h1 .nav .fa-spin.headerlink, .nav .rst-content h2 .fa-spin.headerlink, .rst-content h2 .nav .fa-spin.headerlink, .nav .rst-content h3 .fa-spin.headerlink, .rst-content h3 .nav .fa-spin.headerlink, .nav .rst-content h4 .fa-spin.headerlink, .rst-content h4 .nav .fa-spin.headerlink, .nav .rst-content h5 .fa-spin.headerlink, .rst-content h5 .nav .fa-spin.headerlink, .nav .rst-content h6 .fa-spin.headerlink, .rst-content h6 .nav .fa-spin.headerlink, .nav .rst-content dl dt .fa-spin.headerlink, .rst-content dl dt .nav .fa-spin.headerlink, .nav .rst-content p.caption .fa-spin.headerlink, .rst-content p.caption .nav .fa-spin.headerlink, .nav .rst-content table > caption .fa-spin.headerlink, .rst-content table > caption .nav .fa-spin.headerlink, .nav .rst-content tt.download span.fa-spin:first-child, .rst-content tt.download .nav span.fa-spin:first-child, .nav .rst-content code.download span.fa-spin:first-child, .rst-content code.download .nav span.fa-spin:first-child, .nav .fa-spin.icon {
  display: inline-block;
}

.btn.fa:before, .wy-menu-vertical li span.btn.toctree-expand:before, .rst-content .btn.admonition-title:before, .rst-content h1 .btn.headerlink:before, .rst-content h2 .btn.headerlink:before, .rst-content h3 .btn.headerlink:before, .rst-content h4 .btn.headerlink:before, .rst-content h5 .btn.headerlink:before, .rst-content h6 .btn.headerlink:before, .rst-content dl dt .btn.headerlink:before, .rst-content p.caption .btn.headerlink:before, .rst-content table > caption .btn.headerlink:before, .rst-content tt.download span.btn:first-child:before, .rst-content code.download span.btn:first-child:before, .btn.icon:before {
  opacity: 0.5;
  -webkit-transition: opacity 0.05s ease-in;
  -moz-transition: opacity 0.05s ease-in;
  transition: opacity 0.05s ease-in;
}

.btn.fa:hover:before, .wy-menu-vertical li span.btn.toctree-expand:hover:before, .rst-content .btn.admonition-title:hover:before, .rst-content h1 .btn.headerlink:hover:before, .rst-content h2 .btn.headerlink:hover:before, .rst-content h3 .btn.headerlink:hover:before, .rst-content h4 .btn.headerlink:hover:before, .rst-content h5 .btn.headerlink:hover:before, .rst-content h6 .btn.headerlink:hover:before, .rst-content dl dt .btn.headerlink:hover:before, .rst-content p.caption .btn.headerlink:hover:before, .rst-content table > caption .btn.headerlink:hover:before, .rst-content tt.download span.btn:first-child:hover:before, .rst-content code.download span.btn:first-child:hover:before, .btn.icon:hover:before {
  opacity: 1;
}

.btn-mini .fa:before, .btn-mini .wy-menu-vertical li span.toctree-expand:before, .wy-menu-vertical li .btn-mini span.toctree-expand:before, .btn-mini .rst-content .admonition-title:before, .rst-content .btn-mini .admonition-title:before, .btn-mini .rst-content h1 .headerlink:before, .rst-content h1 .btn-mini .headerlink:before, .btn-mini .rst-content h2 .headerlink:before, .rst-content h2 .btn-mini .headerlink:before, .btn-mini .rst-content h3 .headerlink:before, .rst-content h3 .btn-mini .headerlink:before, .btn-mini .rst-content h4 .headerlink:before, .rst-content h4 .btn-mini .headerlink:before, .btn-mini .rst-content h5 .headerlink:before, .rst-content h5 .btn-mini .headerlink:before, .btn-mini .rst-content h6 .headerlink:before, .rst-content h6 .btn-mini .headerlink:before, .btn-mini .rst-content dl dt .headerlink:before, .rst-content dl dt .btn-mini .headerlink:before, .btn-mini .rst-content p.caption .headerlink:before, .rst-content p.caption .btn-mini .headerlink:before, .btn-mini .rst-content table > caption .headerlink:before, .rst-content table > caption .btn-mini .headerlink:before, .btn-mini .rst-content tt.download span:first-child:before, .rst-content tt.download .btn-mini span:first-child:before, .btn-mini .rst-content code.download span:first-child:before, .rst-content code.download .btn-mini span:first-child:before, .btn-mini .icon:before {
  font-size: 14px;
  vertical-align: -15%;
}

.wy-alert, .rst-content .note, .rst-content .attention, .rst-content .caution, .rst-content .danger, .rst-content .error, .rst-content .hint, .rst-content .important, .rst-content .tip, .rst-content .warning, .rst-content .seealso, .rst-content .admonition-todo, .rst-content .admonition {
  padding: 12px;
  line-height: 24px;
  margin-bottom: 24px;
  background: #e7f2fa;
}

.wy-alert-title, .rst-content .admonition-title {
  color: #fff;
  font-weight: bold;
  display: block;
  color: #fff;
  background: #6ab0de;
  margin: -12px;
  padding: 6px 12px;
  margin-bottom: 12px;
}

.wy-alert.wy-alert-danger, .rst-content .wy-alert-danger.note, .rst-content .wy-alert-danger.attention, .rst-content .wy-alert-danger.caution, .rst-content .danger, .rst-content .error, .rst-content .wy-alert-danger.hint, .rst-content .wy-alert-danger.important, .rst-content .wy-alert-danger.tip, .rst-content .wy-alert-danger.warning, .rst-content .wy-alert-danger.seealso, .rst-content .wy-alert-danger.admonition-todo, .rst-content .wy-alert-danger.admonition {
  background: #fdf3f2;
}
.wy-alert.wy-alert-danger .wy-alert-title, .rst-content .wy-alert-danger.note .wy-alert-title, .rst-content .wy-alert-danger.attention .wy-alert-title, .rst-content .wy-alert-danger.caution .wy-alert-title, .rst-content .danger .wy-alert-title, .rst-content .error .wy-alert-title, .rst-content .wy-alert-danger.hint .wy-alert-title, .rst-content .wy-alert-danger.important .wy-alert-title, .rst-content .wy-alert-danger.tip .wy-alert-title, .rst-content .wy-alert-danger.warning .wy-alert-title, .rst-content .wy-alert-danger.seealso .wy-alert-title, .rst-content .wy-alert-danger.admonition-todo .wy-alert-title, .rst-content .wy-alert-danger.admonition .wy-alert-title, .wy-alert.wy-alert-danger .rst-content .admonition-title, .rst-content .wy-alert.wy-alert-danger .admonition-title, .rst-content .wy-alert-danger.note .admonition-title, .rst-content .wy-alert-danger.attention .admonition-title, .rst-content .wy-alert-danger.caution .admonition-title, .rst-content .danger .admonition-title, .rst-content .error .admonition-title, .rst-content .wy-alert-danger.hint .admonition-title, .rst-content .wy-alert-danger.important .admonition-title, .rst-content .wy-alert-danger.tip .admonition-title, .rst-content .wy-alert-danger.warning .admonition-title, .rst-content .wy-alert-danger.seealso .admonition-title, .rst-content .wy-alert-danger.admonition-todo .admonition-title, .rst-content .wy-alert-danger.admonition .admonition-title {
  background: #f29f97;
}

.wy-alert.wy-alert-warning, .rst-content .wy-alert-warning.note, .rst-content .attention, .rst-content .caution, .rst-content .wy-alert-warning.danger, .rst-content .wy-alert-warning.error, .rst-content .wy-alert-warning.hint, .rst-content .wy-alert-warning.important, .rst-content .wy-alert-warning.tip, .rst-content .warning, .rst-content .wy-alert-warning.seealso, .rst-content .admonition-todo, .rst-content .wy-alert-warning.admonition {
  background: #ffedcc;
}
.wy-alert.wy-alert-warning .wy-alert-title, .rst-content .wy-alert-warning.note .wy-alert-title, .rst-content .attention .wy-alert-title, .rst-content .caution .wy-alert-title, .rst-content .wy-alert-warning.danger .wy-alert-title, .rst-content .wy-alert-warning.error .wy-alert-title, .rst-content .wy-alert-warning.hint .wy-alert-title, .rst-content .wy-alert-warning.important .wy-alert-title, .rst-content .wy-alert-warning.tip .wy-alert-title, .rst-content .warning .wy-alert-title, .rst-content .wy-alert-warning.seealso .wy-alert-title, .rst-content .admonition-todo .wy-alert-title, .rst-content .wy-alert-warning.admonition .wy-alert-title, .wy-alert.wy-alert-warning .rst-content .admonition-title, .rst-content .wy-alert.wy-alert-warning .admonition-title, .rst-content .wy-alert-warning.note .admonition-title, .rst-content .attention .admonition-title, .rst-content .caution .admonition-title, .rst-content .wy-alert-warning.danger .admonition-title, .rst-content .wy-alert-warning.error .admonition-title, .rst-content .wy-alert-warning.hint .admonition-title, .rst-content .wy-alert-warning.important .admonition-title, .rst-content .wy-alert-warning.tip .admonition-title, .rst-content .warning .admonition-title, .rst-content .wy-alert-warning.seealso .admonition-title, .rst-content .admonition-todo .admonition-title, .rst-content .wy-alert-warning.admonition .admonition-title {
  background: #f0b37e;
}

.wy-alert.wy-alert-info, .rst-content .note, .rst-content .wy-alert-info.attention, .rst-content .wy-alert-info.caution, .rst-content .wy-alert-info.danger, .rst-content .wy-alert-info.error, .rst-content .wy-alert-info.hint, .rst-content .wy-alert-info.important, .rst-content .wy-alert-info.tip, .rst-content .wy-alert-info.warning, .rst-content .seealso, .rst-content .wy-alert-info.admonition-todo, .rst-content .wy-alert-info.admonition {
  background: #e7f2fa;
}
.wy-alert.wy-alert-info .wy-alert-title, .rst-content .note .wy-alert-title, .rst-content .wy-alert-info.attention .wy-alert-title, .rst-content .wy-alert-info.caution .wy-alert-title, .rst-content .wy-alert-info.danger .wy-alert-title, .rst-content .wy-alert-info.error .wy-alert-title, .rst-content .wy-alert-info.hint .wy-alert-title, .rst-content .wy-alert-info.important .wy-alert-title, .rst-content .wy-alert-info.tip .wy-alert-title, .rst-content .wy-alert-info.warning .wy-alert-title, .rst-content .seealso .wy-alert-title, .rst-content .wy-alert-info.admonition-todo .wy-alert-title, .rst-content .wy-alert-info.admonition .wy-alert-title, .wy-alert.wy-alert-info .rst-content .admonition-title, .rst-content .wy-alert.wy-alert-info .admonition-title, .rst-content .note .admonition-title, .rst-content .wy-alert-info.attention .admonition-title, .rst-content .wy-alert-info.caution .admonition-title, .rst-content .wy-alert-info.danger .admonition-title, .rst-content .wy-alert-info.error .admonition-title, .rst-content .wy-alert-info.hint .admonition-title, .rst-content .wy-alert-info.important .admonition-title, .rst-content .wy-alert-info.tip .admonition-title, .rst-content .wy-alert-info.warning .admonition-title, .rst-content .seealso .admonition-title, .rst-content .wy-alert-info.admonition-todo .admonition-title, .rst-content .wy-alert-info.admonition .admonition-title {
  background: #6ab0de;
}

.wy-alert.wy-alert-success, .rst-content .wy-alert-success.note, .rst-content .wy-alert-success.attention, .rst-content .wy-alert-success.caution, .rst-content .wy-alert-success.danger, .rst-content .wy-alert-success.error, .rst-content .hint, .rst-content .important, .rst-content .tip, .rst-content .wy-alert-success.warning, .rst-content .wy-alert-success.seealso, .rst-content .wy-alert-success.admonition-todo, .rst-content .wy-alert-success.admonition {
  background: #dbfaf4;
}
.wy-alert.wy-alert-success .wy-alert-title, .rst-content .wy-alert-success.note .wy-alert-title, .rst-content .wy-alert-success.attention .wy-alert-title, .rst-content .wy-alert-success.caution .wy-alert-title, .rst-content .wy-alert-success.danger .wy-alert-title, .rst-content .wy-alert-success.error .wy-alert-title, .rst-content .hint .wy-alert-title, .rst-content .important .wy-alert-title, .rst-content .tip .wy-alert-title, .rst-content .wy-alert-success.warning .wy-alert-title, .rst-content .wy-alert-success.seealso .wy-alert-title, .rst-content .wy-alert-success.admonition-todo .wy-alert-title, .rst-content .wy-alert-success.admonition .wy-alert-title, .wy-alert.wy-alert-success .rst-content .admonition-title, .rst-content .wy-alert.wy-alert-success .admonition-title, .rst-content .wy-alert-success.note .admonition-title, .rst-content .wy-alert-success.attention .admonition-title, .rst-content .wy-alert-success.caution .admonition-title, .rst-content .wy-alert-success.danger .admonition-title, .rst-content .wy-alert-success.error .admonition-title, .rst-content .hint .admonition-title, .rst-content .important .admonition-title, .rst-content .tip .admonition-title, .rst-content .wy-alert-success.warning .admonition-title, .rst-content .wy-alert-success.seealso .admonition-title, .rst-content .wy-alert-success.admonition-todo .admonition-title, .rst-content .wy-alert-success.admonition .admonition-title {
  background: #1abc9c;
}

.wy-alert.wy-alert-neutral, .rst-content .wy-alert-neutral.note, .rst-content .wy-alert-neutral.attention, .rst-content .wy-alert-neutral.caution, .rst-content .wy-alert-neutral.danger, .rst-content .wy-alert-neutral.error, .rst-content .wy-alert-neutral.hint, .rst-content .wy-alert-neutral.important, .rst-content .wy-alert-neutral.tip, .rst-content .wy-alert-neutral.warning, .rst-content .wy-alert-neutral.seealso, .rst-content .wy-alert-neutral.admonition-todo, .rst-content .wy-alert-neutral.admonition {
  background: #f3f6f6;
}
.wy-alert.wy-alert-neutral .wy-alert-title, .rst-content .wy-alert-neutral.note .wy-alert-title, .rst-content .wy-alert-neutral.attention .wy-alert-title, .rst-content .wy-alert-neutral.caution .wy-alert-title, .rst-content .wy-alert-neutral.danger .wy-alert-title, .rst-content .wy-alert-neutral.error .wy-alert-title, .rst-content .wy-alert-neutral.hint .wy-alert-title, .rst-content .wy-alert-neutral.important .wy-alert-title, .rst-content .wy-alert-neutral.tip .wy-alert-title, .rst-content .wy-alert-neutral.warning .wy-alert-title, .rst-content .wy-alert-neutral.seealso .wy-alert-title, .rst-content .wy-alert-neutral.admonition-todo .wy-alert-title, .rst-content .wy-alert-neutral.admonition .wy-alert-title, .wy-alert.wy-alert-neutral .rst-content .admonition-title, .rst-content .wy-alert.wy-alert-neutral .admonition-title, .rst-content .wy-alert-neutral.note .admonition-title, .rst-content .wy-alert-neutral.attention .admonition-title, .rst-content .wy-alert-neutral.caution .admonition-title, .rst-content .wy-alert-neutral.danger .admonition-title, .rst-content .wy-alert-neutral.error .admonition-title, .rst-content .wy-alert-neutral.hint .admonition-title, .rst-content .wy-alert-neutral.important .admonition-title, .rst-content .wy-alert-neutral.tip .admonition-title, .rst-content .wy-alert-neutral.warning .admonition-title, .rst-content .wy-alert-neutral.seealso .admonition-title, .rst-content .wy-alert-neutral.admonition-todo .admonition-title, .rst-content .wy-alert-neutral.admonition .admonition-title {
  color: #404040;
  background: #e1e4e5;
}
.wy-alert.wy-alert-neutral a, .rst-content .wy-alert-neutral.note a, .rst-content .wy-alert-neutral.attention a, .rst-content .wy-alert-neutral.caution a, .rst-content .wy-alert-neutral.danger a, .rst-content .wy-alert-neutral.error a, .rst-content .wy-alert-neutral.hint a, .rst-content .wy-alert-neutral.important a, .rst-content .wy-alert-neutral.tip a, .rst-content .wy-alert-neutral.warning a, .rst-content .wy-alert-neutral.seealso a, .rst-content .wy-alert-neutral.admonition-todo a, .rst-content .wy-alert-neutral.admonition a {
  color: #2980B9;
}

.wy-alert p:last-child, .rst-content .note p:last-child, .rst-content .attention p:last-child, .rst-content .caution p:last-child, .rst-content .danger p:last-child, .rst-content .error p:last-child, .rst-content .hint p:last-child, .rst-content .important p:last-child, .rst-content .tip p:last-child, .rst-content .warning p:last-child, .rst-content .seealso p:last-child, .rst-content .admonition-todo p:last-child, .rst-content .admonition p:last-child {
  margin-bottom: 0;
}

.wy-tray-container {
  position: fixed;
  bottom: 0px;
  left: 0;
  z-index: 600;
}
.wy-tray-container li {
  display: block;
  width: 300px;
  background: transparent;
  color: #fff;
  text-align: center;
  box-shadow: 0 5px 5px 0 rgba(0, 0, 0, 0.1);
  padding: 0 24px;
  min-width: 20%;
  opacity: 0;
  height: 0;
  line-height: 56px;
  overflow: hidden;
  -webkit-transition: all 0.3s ease-in;
  -moz-transition: all 0.3s ease-in;
  transition: all 0.3s ease-in;
}
.wy-tray-container li.wy-tray-item-success {
  background: #27AE60;
}
.wy-tray-container li.wy-tray-item-info {
  background: #2980B9;
}
.wy-tray-container li.wy-tray-item-warning {
  background: #E67E22;
}
.wy-tray-container li.wy-tray-item-danger {
  background: #E74C3C;
}
.wy-tray-container li.on {
  opacity: 1;
  height: 56px;
}

@media screen and (max-width: 768px) {
  .wy-tray-container {
    bottom: auto;
    top: 0;
    width: 100%;
  }
  .wy-tray-container li {
    width: 100%;
  }
}
button {
  font-size: 100%;
  margin: 0;
  vertical-align: baseline;
  *vertical-align: middle;
  cursor: pointer;
  line-height: normal;
  -webkit-appearance: button;
  *overflow: visible;
}

button::-moz-focus-inner, input::-moz-focus-inner {
  border: 0;
  padding: 0;
}

button[disabled] {
  cursor: default;
}

.btn {
  /* Structure */
  display: inline-block;
  border-radius: 2px;
  line-height: normal;
  white-space: nowrap;
  text-align: center;
  cursor: pointer;
  font-size: 100%;
  padding: 6px 12px 8px 12px;
  color: #fff;
  border: 1px solid rgba(0, 0, 0, 0.1);
  background-color: #27AE60;
  text-decoration: none;
  font-weight: normal;
  font-family: "Roboto", "proxima-nova", "Helvetica Neue", Arial, sans-serif;
  box-shadow: 0px 1px 2px -1px rgba(255, 255, 255, 0.5) inset, 0px -2px 0px 0px rgba(0, 0, 0, 0.1) inset;
  outline-none: false;
  vertical-align: middle;
  *display: inline;
  zoom: 1;
  -webkit-user-drag: none;
  -webkit-user-select: none;
  -moz-user-select: none;
  -ms-user-select: none;
  user-select: none;
  -webkit-transition: all 0.1s linear;
  -moz-transition: all 0.1s linear;
  transition: all 0.1s linear;
}

.btn-hover {
  background: #2e8ece;
  color: #fff;
}

.btn:hover {
  background: #2cc36b;
  color: #fff;
}
.btn:focus {
  background: #2cc36b;
  outline: 0;
}
.btn:active {
  box-shadow: 0px -1px 0px 0px rgba(0, 0, 0, 0.05) inset, 0px 2px 0px 0px rgba(0, 0, 0, 0.1) inset;
  padding: 8px 12px 6px 12px;
}
.btn:visited {
  color: #fff;
}
.btn:disabled {
  background-image: none;
  filter: progid:DXImageTransform.Microsoft.gradient(enabled = false);
  filter: alpha(opacity=40);
  opacity: 0.4;
  cursor: not-allowed;
  box-shadow: none;
}

.btn-disabled {
  background-image: none;
  filter: progid:DXImageTransform.Microsoft.gradient(enabled = false);
  filter: alpha(opacity=40);
  opacity: 0.4;
  cursor: not-allowed;
  box-shadow: none;
}
.btn-disabled:hover, .btn-disabled:focus, .btn-disabled:active {
  background-image: none;
  filter: progid:DXImageTransform.Microsoft.gradient(enabled = false);
  filter: alpha(opacity=40);
  opacity: 0.4;
  cursor: not-allowed;
  box-shadow: none;
}

.btn::-moz-focus-inner {
  padding: 0;
  border: 0;
}

.btn-small {
  font-size: 80%;
}

.btn-info {
  background-color: #2980B9 !important;
}
.btn-info:hover {
  background-color: #2e8ece !important;
}

.btn-neutral {
  background-color: #f3f6f6 !important;
  color: #404040 !important;
}
.btn-neutral:hover {
  background-color: #e5ebeb !important;
  color: #404040;
}
.btn-neutral:visited {
  color: #404040 !important;
}

.btn-success {
  background-color: #27AE60 !important;
}
.btn-success:hover {
  background-color: #229955 !important;
}

.btn-danger {
  background-color: #E74C3C !important;
}
.btn-danger:hover {
  background-color: #ea6153 !important;
}

.btn-warning {
  background-color: #E67E22 !important;
}
.btn-warning:hover {
  background-color: #e98b39 !important;
}

.btn-invert {
  background-color: #222;
}
.btn-invert:hover {
  background-color: #2f2f2f !important;
}

.btn-link {
  background-color: transparent !important;
  color: #2980B9;
  box-shadow: none;
  border-color: transparent !important;
}
.btn-link:hover {
  background-color: transparent !important;
  color: #409ad5 !important;
  box-shadow: none;
}
.btn-link:active {
  background-color: transparent !important;
  color: #409ad5 !important;
  box-shadow: none;
}
.btn-link:visited {
  color: #9B59B6;
}

.wy-btn-group .btn, .wy-control .btn {
  vertical-align: middle;
}

.wy-btn-group {
  margin-bottom: 24px;
  *zoom: 1;
}
.wy-btn-group:before, .wy-btn-group:after {
  display: table;
  content: "";
}
.wy-btn-group:after {
  clear: both;
}

.wy-dropdown {
  position: relative;
  display: inline-block;
}

.wy-dropdown-active .wy-dropdown-menu {
  display: block;
}

.wy-dropdown-menu {
  position: absolute;
  left: 0;
  display: none;
  float: left;
  top: 100%;
  min-width: 100%;
  background: #fcfcfc;
  z-index: 100;
  border: solid 1px #cfd7dd;
  box-shadow: 0 2px 2px 0 rgba(0, 0, 0, 0.1);
  padding: 12px;
}
.wy-dropdown-menu > dd > a {
  display: block;
  clear: both;
  color: #404040;
  white-space: nowrap;
  font-size: 90%;
  padding: 0 12px;
  cursor: pointer;
}
.wy-dropdown-menu > dd > a:hover {
  background: #2980B9;
  color: #fff;
}
.wy-dropdown-menu > dd.divider {
  border-top: solid 1px #cfd7dd;
  margin: 6px 0;
}
.wy-dropdown-menu > dd.search {
  padding-bottom: 12px;
}
.wy-dropdown-menu > dd.search input[type="search"] {
  width: 100%;
}
.wy-dropdown-menu > dd.call-to-action {
  background: #e3e3e3;
  text-transform: uppercase;
  font-weight: 500;
  font-size: 80%;
}
.wy-dropdown-menu > dd.call-to-action:hover {
  background: #e3e3e3;
}
.wy-dropdown-menu > dd.call-to-action .btn {
  color: #fff;
}

.wy-dropdown.wy-dropdown-up .wy-dropdown-menu {
  bottom: 100%;
  top: auto;
  left: auto;
  right: 0;
}

.wy-dropdown.wy-dropdown-bubble .wy-dropdown-menu {
  background: #fff;
  margin-top: 2px;
}
.wy-dropdown.wy-dropdown-bubble .wy-dropdown-menu a {
  padding: 6px 12px;
}
.wy-dropdown.wy-dropdown-bubble .wy-dropdown-menu a:hover {
  background: #2980B9;
  color: #fff;
}

.wy-dropdown.wy-dropdown-left .wy-dropdown-menu {
  right: 0;
  left: auto;
  text-align: right;
}

.wy-dropdown-arrow:before {
  content: " ";
  border-bottom: 5px solid whitesmoke;
  border-left: 5px solid transparent;
  border-right: 5px solid transparent;
  position: absolute;
  display: block;
  top: -4px;
  left: 50%;
  margin-left: -3px;
}
.wy-dropdown-arrow.wy-dropdown-arrow-left:before {
  left: 11px;
}

.wy-form-stacked select {
  display: block;
}

.wy-form-aligned input, .wy-form-aligned textarea, .wy-form-aligned select, .wy-form-aligned .wy-help-inline, .wy-form-aligned label {
  display: inline-block;
  *display: inline;
  *zoom: 1;
  vertical-align: middle;
}

.wy-form-aligned .wy-control-group > label {
  display: inline-block;
  vertical-align: middle;
  width: 10em;
  margin: 6px 12px 0 0;
  float: left;
}
.wy-form-aligned .wy-control {
  float: left;
}
.wy-form-aligned .wy-control label {
  display: block;
}
.wy-form-aligned .wy-control select {
  margin-top: 6px;
}

fieldset {
  border: 0;
  margin: 0;
  padding: 0;
}

legend {
  display: block;
  width: 100%;
  border: 0;
  padding: 0;
  white-space: normal;
  margin-bottom: 24px;
  font-size: 150%;
  *margin-left: -7px;
}

label {
  display: block;
  margin: 0 0 0.3125em 0;
  color: #333;
  font-size: 90%;
}

input, select, textarea {
  font-size: 100%;
  margin: 0;
  vertical-align: baseline;
  *vertical-align: middle;
}

.wy-control-group {
  margin-bottom: 24px;
  *zoom: 1;
  max-width: 68em;
  margin-left: auto;
  margin-right: auto;
  *zoom: 1;
}
.wy-control-group:before, .wy-control-group:after {
  display: table;
  content: "";
}
.wy-control-group:after {
  clear: both;
}
.wy-control-group:before, .wy-control-group:after {
  display: table;
  content: "";
}
.wy-control-group:after {
  clear: both;
}

.wy-control-group.wy-control-group-required > label:after {
  content: " *";
  color: #E74C3C;
}

.wy-control-group .wy-form-full, .wy-control-group .wy-form-halves, .wy-control-group .wy-form-thirds {
  padding-bottom: 12px;
}
.wy-control-group .wy-form-full select, .wy-control-group .wy-form-halves select, .wy-control-group .wy-form-thirds select {
  width: 100%;
}
.wy-control-group .wy-form-full input[type="text"], .wy-control-group .wy-form-full input[type="password"], .wy-control-group .wy-form-full input[type="email"], .wy-control-group .wy-form-full input[type="url"], .wy-control-group .wy-form-full input[type="date"], .wy-control-group .wy-form-full input[type="month"], .wy-control-group .wy-form-full input[type="time"], .wy-control-group .wy-form-full input[type="datetime"], .wy-control-group .wy-form-full input[type="datetime-local"], .wy-control-group .wy-form-full input[type="week"], .wy-control-group .wy-form-full input[type="number"], .wy-control-group .wy-form-full input[type="search"], .wy-control-group .wy-form-full input[type="tel"], .wy-control-group .wy-form-full input[type="color"], .wy-control-group .wy-form-halves input[type="text"], .wy-control-group .wy-form-halves input[type="password"], .wy-control-group .wy-form-halves input[type="email"], .wy-control-group .wy-form-halves input[type="url"], .wy-control-group .wy-form-halves input[type="date"], .wy-control-group .wy-form-halves input[type="month"], .wy-control-group .wy-form-halves input[type="time"], .wy-control-group .wy-form-halves input[type="datetime"], .wy-control-group .wy-form-halves input[type="datetime-local"], .wy-control-group .wy-form-halves input[type="week"], .wy-control-group .wy-form-halves input[type="number"], .wy-control-group .wy-form-halves input[type="search"], .wy-control-group .wy-form-halves input[type="tel"], .wy-control-group .wy-form-halves input[type="color"], .wy-control-group .wy-form-thirds input[type="text"], .wy-control-group .wy-form-thirds input[type="password"], .wy-control-group .wy-form-thirds input[type="email"], .wy-control-group .wy-form-thirds input[type="url"], .wy-control-group .wy-form-thirds input[type="date"], .wy-control-group .wy-form-thirds input[type="month"], .wy-control-group .wy-form-thirds input[type="time"], .wy-control-group .wy-form-thirds input[type="datetime"], .wy-control-group .wy-form-thirds input[type="datetime-local"], .wy-control-group .wy-form-thirds input[type="week"], .wy-control-group .wy-form-thirds input[type="number"], .wy-control-group .wy-form-thirds input[type="search"], .wy-control-group .wy-form-thirds input[type="tel"], .wy-control-group .wy-form-thirds input[type="color"] {
  width: 100%;
}

.wy-control-group .wy-form-full {
  float: left;
  display: block;
  margin-right: 2.3576515979%;
  width: 100%;
  margin-right: 0;
}
.wy-control-group .wy-form-full:last-child {
  margin-right: 0;
}

.wy-control-group .wy-form-halves {
  float: left;
  display: block;
  margin-right: 2.3576515979%;
  width: 48.821174201%;
}
.wy-control-group .wy-form-halves:last-child {
  margin-right: 0;
}
.wy-control-group .wy-form-halves:nth-of-type(2n) {
  margin-right: 0;
}
.wy-control-group .wy-form-halves:nth-of-type(2n+1) {
  clear: left;
}

.wy-control-group .wy-form-thirds {
  float: left;
  display: block;
  margin-right: 2.3576515979%;
  width: 31.7615656014%;
}
.wy-control-group .wy-form-thirds:last-child {
  margin-right: 0;
}
.wy-control-group .wy-form-thirds:nth-of-type(3n) {
  margin-right: 0;
}
.wy-control-group .wy-form-thirds:nth-of-type(3n+1) {
  clear: left;
}

.wy-control-group.wy-control-group-no-input .wy-control {
  margin: 6px 0 0 0;
  font-size: 90%;
}

.wy-control-no-input {
  display: inline-block;
  margin: 6px 0 0 0;
  font-size: 90%;
}

.wy-control-group.fluid-input input[type="text"], .wy-control-group.fluid-input input[type="password"], .wy-control-group.fluid-input input[type="email"], .wy-control-group.fluid-input input[type="url"], .wy-control-group.fluid-input input[type="date"], .wy-control-group.fluid-input input[type="month"], .wy-control-group.fluid-input input[type="time"], .wy-control-group.fluid-input input[type="datetime"], .wy-control-group.fluid-input input[type="datetime-local"], .wy-control-group.fluid-input input[type="week"], .wy-control-group.fluid-input input[type="number"], .wy-control-group.fluid-input input[type="search"], .wy-control-group.fluid-input input[type="tel"], .wy-control-group.fluid-input input[type="color"] {
  width: 100%;
}

.wy-form-message-inline {
  display: inline-block;
  padding-left: 0.3em;
  color: #666;
  vertical-align: middle;
  font-size: 90%;
}

.wy-form-message {
  display: block;
  color: #999;
  font-size: 70%;
  margin-top: 0.3125em;
  font-style: italic;
}
.wy-form-message p {
  font-size: inherit;
  font-style: italic;
  margin-bottom: 6px;
}
.wy-form-message p:last-child {
  margin-bottom: 0;
}

input {
  line-height: normal;
}

input[type="button"], input[type="reset"], input[type="submit"] {
  -webkit-appearance: button;
  cursor: pointer;
  font-family: "Roboto", "proxima-nova", "Helvetica Neue", Arial, sans-serif;
  *overflow: visible;
}
input[type="text"], input[type="password"], input[type="email"], input[type="url"], input[type="date"], input[type="month"], input[type="time"], input[type="datetime"], input[type="datetime-local"], input[type="week"], input[type="number"], input[type="search"], input[type="tel"], input[type="color"] {
  -webkit-appearance: none;
  padding: 6px;
  display: inline-block;
  border: 1px solid #ccc;
  font-size: 80%;
  font-family: "Roboto", "proxima-nova", "Helvetica Neue", Arial, sans-serif;
  box-shadow: inset 0 1px 3px #ddd;
  border-radius: 0;
  -webkit-transition: border 0.3s linear;
  -moz-transition: border 0.3s linear;
  transition: border 0.3s linear;
}
input[type="datetime-local"] {
  padding: 0.34375em 0.625em;
}
input[disabled] {
  cursor: default;
}
input[type="checkbox"], input[type="radio"] {
  -webkit-box-sizing: border-box;
  -moz-box-sizing: border-box;
  box-sizing: border-box;
  padding: 0;
  margin-right: 0.3125em;
  *height: 13px;
  *width: 13px;
}
input[type="search"] {
  -webkit-box-sizing: border-box;
  -moz-box-sizing: border-box;
  box-sizing: border-box;
}
input[type="search"]::-webkit-search-cancel-button, input[type="search"]::-webkit-search-decoration {
  -webkit-appearance: none;
}
input[type="text"]:focus, input[type="password"]:focus, input[type="email"]:focus, input[type="url"]:focus, input[type="date"]:focus, input[type="month"]:focus, input[type="time"]:focus, input[type="datetime"]:focus, input[type="datetime-local"]:focus, input[type="week"]:focus, input[type="number"]:focus, input[type="search"]:focus, input[type="tel"]:focus, input[type="color"]:focus {
  outline: 0;
  outline: thin dotted \9;
  border-color: #333;
}
input.no-focus:focus {
  border-color: #ccc !important;
}
input[type="file"]:focus, input[type="radio"]:focus, input[type="checkbox"]:focus {
  outline: thin dotted #333;
  outline: 1px auto #129FEA;
}
input[type="text"][disabled], input[type="password"][disabled], input[type="email"][disabled], input[type="url"][disabled], input[type="date"][disabled], input[type="month"][disabled], input[type="time"][disabled], input[type="datetime"][disabled], input[type="datetime-local"][disabled], input[type="week"][disabled], input[type="number"][disabled], input[type="search"][disabled], input[type="tel"][disabled], input[type="color"][disabled] {
  cursor: not-allowed;
  background-color: #fafafa;
}

input:focus:invalid, textarea:focus:invalid, select:focus:invalid {
  color: #E74C3C;
  border: 1px solid #E74C3C;
}

input:focus:invalid:focus, textarea:focus:invalid:focus, select:focus:invalid:focus {
  border-color: #E74C3C;
}

input[type="file"]:focus:invalid:focus, input[type="radio"]:focus:invalid:focus, input[type="checkbox"]:focus:invalid:focus {
  outline-color: #E74C3C;
}

input.wy-input-large {
  padding: 12px;
  font-size: 100%;
}

textarea {
  overflow: auto;
  vertical-align: top;
  width: 100%;
  font-family: "Roboto", "proxima-nova", "Helvetica Neue", Arial, sans-serif;
}

select, textarea {
  padding: 0.5em 0.625em;
  display: inline-block;
  border: 1px solid #ccc;
  font-size: 80%;
  box-shadow: inset 0 1px 3px #ddd;
  -webkit-transition: border 0.3s linear;
  -moz-transition: border 0.3s linear;
  transition: border 0.3s linear;
}

select {
  border: 1px solid #ccc;
  background-color: #fff;
}
select[multiple] {
  height: auto;
}

select:focus, textarea:focus {
  outline: 0;
}

select[disabled], textarea[disabled], input[readonly], select[readonly], textarea[readonly] {
  cursor: not-allowed;
  background-color: #fafafa;
}

input[type="radio"][disabled], input[type="checkbox"][disabled] {
  cursor: not-allowed;
}

.wy-checkbox, .wy-radio {
  margin: 6px 0;
  color: #404040;
  display: block;
}
.wy-checkbox input, .wy-radio input {
  vertical-align: baseline;
}

.wy-form-message-inline {
  display: inline-block;
  *display: inline;
  *zoom: 1;
  vertical-align: middle;
}

.wy-input-prefix, .wy-input-suffix {
  white-space: nowrap;
  padding: 6px;
}
.wy-input-prefix .wy-input-context, .wy-input-suffix .wy-input-context {
  line-height: 27px;
  padding: 0 8px;
  display: inline-block;
  font-size: 80%;
  background-color: #f3f6f6;
  border: solid 1px #ccc;
  color: #999;
}

.wy-input-suffix .wy-input-context {
  border-left: 0;
}

.wy-input-prefix .wy-input-context {
  border-right: 0;
}

.wy-switch {
  position: relative;
  display: block;
  height: 24px;
  margin-top: 12px;
  cursor: pointer;
}
.wy-switch:before {
  position: absolute;
  content: "";
  display: block;
  left: 0;
  top: 0;
  width: 36px;
  height: 12px;
  border-radius: 4px;
  background: #ccc;
  -webkit-transition: all 0.2s ease-in-out;
  -moz-transition: all 0.2s ease-in-out;
  transition: all 0.2s ease-in-out;
}
.wy-switch:after {
  position: absolute;
  content: "";
  display: block;
  width: 18px;
  height: 18px;
  border-radius: 4px;
  background: #999;
  left: -3px;
  top: -3px;
  -webkit-transition: all 0.2s ease-in-out;
  -moz-transition: all 0.2s ease-in-out;
  transition: all 0.2s ease-in-out;
}
.wy-switch span {
  position: absolute;
  left: 48px;
  display: block;
  font-size: 12px;
  color: #ccc;
  line-height: 1;
}

.wy-switch.active:before {
  background: #1e8449;
}
.wy-switch.active:after {
  left: 24px;
  background: #27AE60;
}

.wy-switch.disabled {
  cursor: not-allowed;
  opacity: 0.8;
}

.wy-control-group.wy-control-group-error .wy-form-message, .wy-control-group.wy-control-group-error > label {
  color: #E74C3C;
}
.wy-control-group.wy-control-group-error input[type="text"], .wy-control-group.wy-control-group-error input[type="password"], .wy-control-group.wy-control-group-error input[type="email"], .wy-control-group.wy-control-group-error input[type="url"], .wy-control-group.wy-control-group-error input[type="date"], .wy-control-group.wy-control-group-error input[type="month"], .wy-control-group.wy-control-group-error input[type="time"], .wy-control-group.wy-control-group-error input[type="datetime"], .wy-control-group.wy-control-group-error input[type="datetime-local"], .wy-control-group.wy-control-group-error input[type="week"], .wy-control-group.wy-control-group-error input[type="number"], .wy-control-group.wy-control-group-error input[type="search"], .wy-control-group.wy-control-group-error input[type="tel"], .wy-control-group.wy-control-group-error input[type="color"] {
  border: solid 1px #E74C3C;
}
.wy-control-group.wy-control-group-error textarea {
  border: solid 1px #E74C3C;
}

.wy-inline-validate {
  white-space: nowrap;
}
.wy-inline-validate .wy-input-context {
  padding: 0.5em 0.625em;
  display: inline-block;
  font-size: 80%;
}

.wy-inline-validate.wy-inline-validate-success .wy-input-context {
  color: #27AE60;
}

.wy-inline-validate.wy-inline-validate-danger .wy-input-context {
  color: #E74C3C;
}

.wy-inline-validate.wy-inline-validate-warning .wy-input-context {
  color: #E67E22;
}

.wy-inline-validate.wy-inline-validate-info .wy-input-context {
  color: #2980B9;
}

.rotate-90 {
  -webkit-transform: rotate(90deg);
  -moz-transform: rotate(90deg);
  -ms-transform: rotate(90deg);
  -o-transform: rotate(90deg);
  transform: rotate(90deg);
}

.rotate-180 {
  -webkit-transform: rotate(180deg);
  -moz-transform: rotate(180deg);
  -ms-transform: rotate(180deg);
  -o-transform: rotate(180deg);
  transform: rotate(180deg);
}

.rotate-270 {
  -webkit-transform: rotate(270deg);
  -moz-transform: rotate(270deg);
  -ms-transform: rotate(270deg);
  -o-transform: rotate(270deg);
  transform: rotate(270deg);
}

.mirror {
  -webkit-transform: scaleX(-1);
  -moz-transform: scaleX(-1);
  -ms-transform: scaleX(-1);
  -o-transform: scaleX(-1);
  transform: scaleX(-1);
}
.mirror.rotate-90 {
  -webkit-transform: scaleX(-1) rotate(90deg);
  -moz-transform: scaleX(-1) rotate(90deg);
  -ms-transform: scaleX(-1) rotate(90deg);
  -o-transform: scaleX(-1) rotate(90deg);
  transform: scaleX(-1) rotate(90deg);
}
.mirror.rotate-180 {
  -webkit-transform: scaleX(-1) rotate(180deg);
  -moz-transform: scaleX(-1) rotate(180deg);
  -ms-transform: scaleX(-1) rotate(180deg);
  -o-transform: scaleX(-1) rotate(180deg);
  transform: scaleX(-1) rotate(180deg);
}
.mirror.rotate-270 {
  -webkit-transform: scaleX(-1) rotate(270deg);
  -moz-transform: scaleX(-1) rotate(270deg);
  -ms-transform: scaleX(-1) rotate(270deg);
  -o-transform: scaleX(-1) rotate(270deg);
  transform: scaleX(-1) rotate(270deg);
}

@media only screen and (max-width: 480px) {
  .wy-form button[type="submit"] {
    margin: 0.7em 0 0;
  }
  .wy-form input[type="text"], .wy-form input[type="password"], .wy-form input[type="email"], .wy-form input[type="url"], .wy-form input[type="date"], .wy-form input[type="month"], .wy-form input[type="time"], .wy-form input[type="datetime"], .wy-form input[type="datetime-local"], .wy-form input[type="week"], .wy-form input[type="number"], .wy-form input[type="search"], .wy-form input[type="tel"], .wy-form input[type="color"] {
    margin-bottom: 0.3em;
    display: block;
  }
  .wy-form label {
    margin-bottom: 0.3em;
    display: block;
  }

  .wy-form input[type="password"], .wy-form input[type="email"], .wy-form input[type="url"], .wy-form input[type="date"], .wy-form input[type="month"], .wy-form input[type="time"], .wy-form input[type="datetime"], .wy-form input[type="datetime-local"], .wy-form input[type="week"], .wy-form input[type="number"], .wy-form input[type="search"], .wy-form input[type="tel"], .wy-form input[type="color"] {
    margin-bottom: 0;
  }

  .wy-form-aligned .wy-control-group label {
    margin-bottom: 0.3em;
    text-align: left;
    display: block;
    width: 100%;
  }
  .wy-form-aligned .wy-control {
    margin: 1.5em 0 0 0;
  }

  .wy-form .wy-help-inline, .wy-form-message-inline, .wy-form-message {
    display: block;
    font-size: 80%;
    padding: 6px 0;
  }
}
@media screen and (max-width: 768px) {
  .tablet-hide {
    display: none;
  }
}

@media screen and (max-width: 480px) {
  .mobile-hide {
    display: none;
  }
}

.float-left {
  float: left;
}

.float-right {
  float: right;
}

.full-width {
  width: 100%;
}

.wy-table, .rst-content table.docutils, .rst-content table.field-list {
  border-collapse: collapse;
  border-spacing: 0;
  empty-cells: show;
  margin-bottom: 24px;
}
.wy-table caption, .rst-content table.docutils caption, .rst-content table.field-list caption {
  color: #000;
  font: italic 85%/1 arial, sans-serif;
  padding: 1em 0;
  text-align: center;
}
.wy-table td, .rst-content table.docutils td, .rst-content table.field-list td, .wy-table th, .rst-content table.docutils th, .rst-content table.field-list th {
  font-size: 100%;
  margin: 0;
  overflow: visible;
  padding: 8px 16px;
}
.wy-table td:first-child, .rst-content table.docutils td:first-child, .rst-content table.field-list td:first-child, .wy-table th:first-child, .rst-content table.docutils th:first-child, .rst-content table.field-list th:first-child {
  border-left-width: 0;
}
.wy-table thead, .rst-content table.docutils thead, .rst-content table.field-list thead {
  color: #000;
  text-align: left;
  vertical-align: bottom;
  white-space: nowrap;
}
.wy-table thead th, .rst-content table.docutils thead th, .rst-content table.field-list thead th {
  font-weight: bold;
  border-bottom: solid 2px #e1e4e5;
}
.wy-table td, .rst-content table.docutils td, .rst-content table.field-list td {
  background-color: transparent;
  vertical-align: middle;
}

.wy-table td p, .rst-content table.docutils td p, .rst-content table.field-list td p {
  line-height: 18px;
}
.wy-table td p:last-child, .rst-content table.docutils td p:last-child, .rst-content table.field-list td p:last-child {
  margin-bottom: 0;
}

.wy-table .wy-table-cell-min, .rst-content table.docutils .wy-table-cell-min, .rst-content table.field-list .wy-table-cell-min {
  width: 1%;
  padding-right: 0;
}
.wy-table .wy-table-cell-min input[type=checkbox], .rst-content table.docutils .wy-table-cell-min input[type=checkbox], .rst-content table.field-list .wy-table-cell-min input[type=checkbox], .wy-table .wy-table-cell-min input[type=checkbox], .rst-content table.docutils .wy-table-cell-min input[type=checkbox], .rst-content table.field-list .wy-table-cell-min input[type=checkbox] {
  margin: 0;
}

.wy-table-secondary {
  color: gray;
  font-size: 90%;
}

.wy-table-tertiary {
  color: gray;
  font-size: 80%;
}

.wy-table-odd td, .wy-table-striped tr:nth-child(2n-1) td, .rst-content table.docutils:not(.field-list) tr:nth-child(2n-1) td {
  background-color: #f3f6f6;
}

.wy-table-backed {
  background-color: #f3f6f6;
}

/* BORDERED TABLES */
.wy-table-bordered-all, .rst-content table.docutils {
  border: 1px solid #e1e4e5;
}
.wy-table-bordered-all td, .rst-content table.docutils td {
  border-bottom: 1px solid #e1e4e5;
  border-left: 1px solid #e1e4e5;
}
.wy-table-bordered-all tbody > tr:last-child td, .rst-content table.docutils tbody > tr:last-child td {
  border-bottom-width: 0;
}

.wy-table-bordered {
  border: 1px solid #e1e4e5;
}

.wy-table-bordered-rows td {
  border-bottom: 1px solid #e1e4e5;
}
.wy-table-bordered-rows tbody > tr:last-child td {
  border-bottom-width: 0;
}

.wy-table-horizontal tbody > tr:last-child td {
  border-bottom-width: 0;
}
.wy-table-horizontal td, .wy-table-horizontal th {
  border-width: 0 0 1px 0;
  border-bottom: 1px solid #e1e4e5;
}
.wy-table-horizontal tbody > tr:last-child td {
  border-bottom-width: 0;
}

/* RESPONSIVE TABLES */
.wy-table-responsive {
  margin-bottom: 24px;
  max-width: 100%;
  overflow: auto;
}
.wy-table-responsive table {
  margin-bottom: 0 !important;
}
.wy-table-responsive table td, .wy-table-responsive table th {
  white-space: nowrap;
}

a {
  color: #2980B9;
  text-decoration: none;
  cursor: pointer;
}
a:hover {
  color: #3091d1;
}
a:visited {
  color: #9B59B6;
}

html {
  height: 100%;
  overflow-x: hidden;
}

body {
  font-family: "Roboto", "proxima-nova", "Helvetica Neue", Arial, sans-serif;
  font-weight: normal;
  color: #404040;
  min-height: 100%;
  overflow-x: hidden;
  background: #edf0f2;
}

.wy-text-left {
  text-align: left;
}

.wy-text-center {
  text-align: center;
}

.wy-text-right {
  text-align: right;
}

.wy-text-large {
  font-size: 120%;
}

.wy-text-normal {
  font-size: 100%;
}

.wy-text-small, small {
  font-size: 80%;
}

.wy-text-strike {
  text-decoration: line-through;
}

.wy-text-warning {
  color: #E67E22 !important;
}

a.wy-text-warning:hover {
  color: #eb9950 !important;
}

.wy-text-info {
  color: #2980B9 !important;
}

a.wy-text-info:hover {
  color: #409ad5 !important;
}

.wy-text-success {
  color: #27AE60 !important;
}

a.wy-text-success:hover {
  color: #36d278 !important;
}

.wy-text-danger {
  color: #E74C3C !important;
}

a.wy-text-danger:hover {
  color: #ed7669 !important;
}

.wy-text-neutral {
  color: #404040 !important;
}

a.wy-text-neutral:hover {
  color: #595959 !important;
}

h1, h2, .rst-content .toctree-wrapper p.caption, h3, h4, h5, h6, legend {
  margin-top: 0;
  font-weight: 700;
  font-family: "Roboto", "Roboto Slab", "ff-tisa-web-pro", "Georgia", Arial, sans-serif;
}

p {
  line-height: 24px;
  margin: 0;
  font-size: 16px;
  margin-bottom: 24px;
}

h1 {
  font-size: 175%;
}

h2, .rst-content .toctree-wrapper p.caption {
  font-size: 150%;
}

h3 {
  font-size: 125%;
}

h4 {
  font-size: 115%;
}

h5 {
  font-size: 110%;
}

h6 {
  font-size: 100%;
}

hr {
  display: block;
  height: 1px;
  border: 0;
  border-top: 1px solid #e1e4e5;
  margin: 24px 0;
  padding: 0;
}

code, .rst-content tt, .rst-content code {
  white-space: nowrap;
  max-width: 100%;
  background: rgba(75, 115, 155, 0.05);
  border: solid 1px #e1e4e5;
  font-size: 75%;
  padding: 0 5px;
  font-family: "Roboto Mono", SFMono-Regular, Menlo, Monaco, Consolas, "Liberation Mono", "Courier New", Courier, monospace;
  color: inherit;
  overflow-x: auto;
}
code.code-large, .rst-content tt.code-large {
  font-size: 90%;
}

.wy-plain-list-disc, .rst-content .section ul, .rst-content .toctree-wrapper ul, article ul {
  list-style: disc;
  line-height: 24px;
  margin-bottom: 24px;
}
.wy-plain-list-disc li, .rst-content .section ul li, .rst-content .toctree-wrapper ul li, article ul li {
  list-style: disc;
  margin-left: 24px;
}
.wy-plain-list-disc li p:last-child, .rst-content .section ul li p:last-child, .rst-content .toctree-wrapper ul li p:last-child, article ul li p:last-child {
  margin-bottom: 0;
}
.wy-plain-list-disc li ul, .rst-content .section ul li ul, .rst-content .toctree-wrapper ul li ul, article ul li ul {
  margin-bottom: 0;
}
.wy-plain-list-disc li li, .rst-content .section ul li li, .rst-content .toctree-wrapper ul li li, article ul li li {
  list-style: circle;
}
.wy-plain-list-disc li li li, .rst-content .section ul li li li, .rst-content .toctree-wrapper ul li li li, article ul li li li {
  list-style: square;
}
.wy-plain-list-disc li ol li, .rst-content .section ul li ol li, .rst-content .toctree-wrapper ul li ol li, article ul li ol li {
  list-style: decimal;
}

.wy-plain-list-decimal, .rst-content .section ol, .rst-content ol.arabic, article ol {
  list-style: decimal;
  line-height: 24px;
  margin-bottom: 24px;
}
.wy-plain-list-decimal li, .rst-content .section ol li, .rst-content ol.arabic li, article ol li {
  list-style: decimal;
  margin-left: 24px;
}
.wy-plain-list-decimal li p:last-child, .rst-content .section ol li p:last-child, .rst-content ol.arabic li p:last-child, article ol li p:last-child {
  margin-bottom: 0;
}
.wy-plain-list-decimal li ul, .rst-content .section ol li ul, .rst-content ol.arabic li ul, article ol li ul {
  margin-bottom: 0;
}
.wy-plain-list-decimal li ul li, .rst-content .section ol li ul li, .rst-content ol.arabic li ul li, article ol li ul li {
  list-style: disc;
}

.wy-breadcrumbs {
  *zoom: 1;
}
.wy-breadcrumbs:before, .wy-breadcrumbs:after {
  display: table;
  content: "";
}
.wy-breadcrumbs:after {
  clear: both;
}

.wy-breadcrumbs li {
  display: inline-block;
}
.wy-breadcrumbs li.wy-breadcrumbs-aside {
  float: right;
}
.wy-breadcrumbs li a {
  display: inline-block;
  padding: 5px;
}
.wy-breadcrumbs li a:first-child {
  padding-left: 0;
}
.wy-breadcrumbs li code, .wy-breadcrumbs li .rst-content tt, .rst-content .wy-breadcrumbs li tt {
  font-size: 100%;
  padding: 5px;
  border: none;
  background: none;
}
.wy-breadcrumbs li code.literal, .wy-breadcrumbs li .rst-content tt.literal, .rst-content .wy-breadcrumbs li tt.literal {
  color: #404040;
}

.wy-breadcrumbs-extra {
  margin-bottom: 0;
  color: #b3b3b3;
  font-size: 80%;
  display: inline-block;
}

@media screen and (max-width: 480px) {
  .wy-breadcrumbs-extra {
    display: none;
  }

  .wy-breadcrumbs li.wy-breadcrumbs-aside {
    display: none;
  }
}
@media print {
  .wy-breadcrumbs li.wy-breadcrumbs-aside {
    display: none;
  }
}
.wy-affix {
  position: fixed;
  top: 1.618em;
}

.wy-menu a:hover {
  text-decoration: none;
}

.wy-menu-horiz {
  *zoom: 1;
}
.wy-menu-horiz:before, .wy-menu-horiz:after {
  display: table;
  content: "";
}
.wy-menu-horiz:after {
  clear: both;
}
.wy-menu-horiz ul, .wy-menu-horiz li {
  display: inline-block;
}
.wy-menu-horiz li:hover {
  background: rgba(255, 255, 255, 0.1);
}
.wy-menu-horiz li.divide-left {
  border-left: solid 1px #404040;
}
.wy-menu-horiz li.divide-right {
  border-right: solid 1px #404040;
}
.wy-menu-horiz a {
  height: 32px;
  display: inline-block;
  line-height: 32px;
  padding: 0 16px;
}

.wy-menu-vertical {
  width: 300px;
}
.wy-menu-vertical header, .wy-menu-vertical p.caption {
  height: 32px;
  display: inline-block;
  line-height: 32px;
  padding: 0 1.618em;
  margin-top: 15px;
  margin-bottom: 0;
  display: block;
  font-weight: bold;
  text-transform: uppercase;
  font-size: 90%;
  color: #6f6f6f;
  white-space: nowrap;
}
.wy-menu-vertical ul {
  margin-bottom: 0;
}
.wy-menu-vertical li {
  margin-top: 0;
}
.wy-menu-vertical li > a.reference.internal > code.literal, .wy-menu-vertical .rst-content li > a.reference.internal > tt.literal, .rst-content .wy-menu-vertical li > a.reference.internal > tt.literal {
  line-height: 1.5;
}
.wy-menu-vertical li.divide-top {
  border-top: solid 1px #404040;
}
.wy-menu-vertical li.divide-bottom {
  border-bottom: solid 1px #404040;
}
.wy-menu-vertical li.current {
  background: #e6e6e6;
}
.wy-menu-vertical li.current a {
  color: gray;
  padding: 0.4045em 2.427em;
}
.wy-menu-vertical li.current a:hover {
  background: #d9d9d9;
}
.wy-menu-vertical li code, .wy-menu-vertical li .rst-content tt, .rst-content .wy-menu-vertical li tt {
  font-size: 90%;
  border: none;
  background: inherit;
  color: inherit;
  padding-left: 0;
  padding-right: 0;
}
.wy-menu-vertical li span.toctree-expand {
  display: block;
  float: left;
  margin-left: -1.2em;
  font-size: 0.8em;
  line-height: 1.6em;
  color: #4d4d4d;
}
.wy-menu-vertical li.on a, .wy-menu-vertical li.current > a {
  color: #404040;
  padding: 0.4045em 1.618em;
  position: relative;
  background: #fff;
  border: none;
  padding-left: 1.618em -4px;
}
.wy-menu-vertical li.on a:hover, .wy-menu-vertical li.current > a:hover {
  background: #fff;
}
.wy-menu-vertical li.on a:hover span.toctree-expand, .wy-menu-vertical li.current > a:hover span.toctree-expand {
  color: gray;
}
.wy-menu-vertical li.on a span.toctree-expand, .wy-menu-vertical li.current > a span.toctree-expand {
  display: block;
  font-size: 0.8em;
  line-height: 1.6em;
  color: #333333;
}
.wy-menu-vertical li.toctree-l1.current > a {
  border-bottom: solid 1px #cccccc;
  border-top: solid 1px #cccccc;
}
.wy-menu-vertical li.toctree-l2 a, .wy-menu-vertical li.toctree-l3 a, .wy-menu-vertical li.toctree-l4 a {
  color: #404040;
}
.wy-menu-vertical li.toctree-l1.current li.toctree-l2 > ul, .wy-menu-vertical li.toctree-l2.current li.toctree-l3 > ul {
  display: none;
}
.wy-menu-vertical li.toctree-l1.current li.toctree-l2.current > ul, .wy-menu-vertical li.toctree-l2.current li.toctree-l3.current > ul {
  display: block;
}
.wy-menu-vertical li.toctree-l2.current > a {
  background: #cccccc;
  padding: 0.4045em 2.427em;
}
.wy-menu-vertical li.toctree-l2.current li.toctree-l3 > a {
  display: block;
  background: #cccccc;
  padding: 0.4045em 4.045em;
}
.wy-menu-vertical li.toctree-l2 a:hover span.toctree-expand {
  color: gray;
}
.wy-menu-vertical li.toctree-l2 span.toctree-expand {
  color: #a6a6a6;
}
.wy-menu-vertical li.toctree-l3 {
  font-size: 0.9em;
}
.wy-menu-vertical li.toctree-l3.current > a {
  background: #bfbfbf;
  padding: 0.4045em 4.045em;
}
.wy-menu-vertical li.toctree-l3.current li.toctree-l4 > a {
  display: block;
  background: #bfbfbf;
  padding: 0.4045em 5.663em;
}
.wy-menu-vertical li.toctree-l3 a:hover span.toctree-expand {
  color: gray;
}
.wy-menu-vertical li.toctree-l3 span.toctree-expand {
  color: #999999;
}
.wy-menu-vertical li.toctree-l4 {
  font-size: 0.9em;
}
.wy-menu-vertical li.current ul {
  display: block;
}
.wy-menu-vertical li ul {
  margin-bottom: 0;
  display: none;
}
.wy-menu-vertical li ul li a {
  margin-bottom: 0;
  color: #d9d9d9;
  font-weight: normal;
}
.wy-menu-vertical a {
  display: inline-block;
  line-height: 18px;
  padding: 0.4045em 1.618em;
  display: block;
  position: relative;
  font-size: 90%;
  color: #d9d9d9;
}
.wy-menu-vertical a:hover {
  background-color: #4e4a4a;
  cursor: pointer;
}
.wy-menu-vertical a:hover span.toctree-expand {
  color: #d9d9d9;
}
.wy-menu-vertical a:active {
  background-color: #2980B9;
  cursor: pointer;
  color: #fff;
}
.wy-menu-vertical a:active span.toctree-expand {
  color: #fff;
}

.wy-side-nav-search {
  display: block;
  width: 300px;
  padding: 0.809em;
  margin-bottom: 0.809em;
  z-index: 200;
  background-color: #2980B9;
  text-align: center;
  padding: 0.809em;
  display: block;
  color: #fff;
  margin-bottom: 0.809em;
}
.wy-side-nav-search input[type=text] {
  width: 100%;
  border-radius: 3px;
  padding: 6px 12px;
  border-color: #2472a4;
}
.wy-side-nav-search img {
  display: block;
  margin: auto auto 0.809em auto;
  height: 45px;
  width: 45px;
  background-color: #2980B9;
  padding: 5px;
  border-radius: 100%;
}
.wy-side-nav-search > a, .wy-side-nav-search .wy-dropdown > a {
  color: #fff;
  font-size: 100%;
  font-weight: bold;
  display: inline-block;
  padding: 4px 6px;
  margin-bottom: 0.809em;
}
.wy-side-nav-search > a:hover, .wy-side-nav-search .wy-dropdown > a:hover {
  background: rgba(255, 255, 255, 0.1);
}
.wy-side-nav-search > a img.logo, .wy-side-nav-search .wy-dropdown > a img.logo {
  display: block;
  margin: 0 auto;
  height: auto;
  width: auto;
  border-radius: 0;
  max-width: 100%;
  background: rgba(0, 0, 0, 0);
}
.wy-side-nav-search > a.icon img.logo, .wy-side-nav-search .wy-dropdown > a.icon img.logo {
  margin-top: 0.85em;
}
.wy-side-nav-search > div.version {
  margin-top: -0.4045em;
  margin-bottom: 0.809em;
  font-weight: normal;
  color: rgba(255, 255, 255, 0.3);
}

.wy-nav .wy-menu-vertical header {
  color: #2980B9;
}
.wy-nav .wy-menu-vertical a {
  color: #b3b3b3;
}
.wy-nav .wy-menu-vertical a:hover {
  background-color: #2980B9;
  color: #fff;
}

[data-menu-wrap] {
  -webkit-transition: all 0.2s ease-in;
  -moz-transition: all 0.2s ease-in;
  transition: all 0.2s ease-in;
  position: absolute;
  opacity: 1;
  width: 100%;
  opacity: 0;
}
[data-menu-wrap].move-center {
  left: 0;
  right: auto;
  opacity: 1;
}
[data-menu-wrap].move-left {
  right: auto;
  left: -100%;
  opacity: 0;
}
[data-menu-wrap].move-right {
  right: -100%;
  left: auto;
  opacity: 0;
}

.wy-body-for-nav {
  background: #fff;
}

.wy-grid-for-nav {
  position: absolute;
  width: 100%;
  height: 100%;
}

.wy-nav-side {
  position: fixed;
  top: 0;
  bottom: 0;
  left: 0;
  padding-bottom: 2em;
  width: 300px;
  overflow-x: hidden;
  overflow-y: hidden;
  min-height: 100%;
  color: #9b9b9b;
  background: #343131;
  z-index: 200;
}

.wy-side-scroll {
  width: 320px;
  position: relative;
  overflow-x: hidden;
  overflow-y: scroll;
  height: 100%;
}

.wy-nav-top {
  display: none;
  background: #2980B9;
  color: #fff;
  padding: 0.4045em 0.809em;
  position: relative;
  line-height: 50px;
  text-align: center;
  font-size: 100%;
  *zoom: 1;
}
.wy-nav-top:before, .wy-nav-top:after {
  display: table;
  content: "";
}
.wy-nav-top:after {
  clear: both;
}
.wy-nav-top a {
  color: #fff;
  font-weight: bold;
}
.wy-nav-top img {
  margin-right: 12px;
  height: 45px;
  width: 45px;
  background-color: #2980B9;
  padding: 5px;
  border-radius: 100%;
}
.wy-nav-top i {
  font-size: 30px;
  float: left;
  cursor: pointer;
  padding-top: inherit;
}

.wy-nav-content-wrap {
  margin-left: 300px;
  background: #fff;
  min-height: 100%;
}

.wy-nav-content {
  padding: 1.618em 3.236em;
  height: 100%;
  max-width: 900px;
  margin: auto;
}

.wy-body-mask {
  position: fixed;
  width: 100%;
  height: 100%;
  background: rgba(0, 0, 0, 0.2);
  display: none;
  z-index: 499;
}
.wy-body-mask.on {
  display: block;
}

footer {
  color: gray;
}
footer p {
  margin-bottom: 12px;
}
footer span.commit code, footer span.commit .rst-content tt, .rst-content footer span.commit tt {
  padding: 0px;
  font-family: "Roboto Mono", SFMono-Regular, Menlo, Monaco, Consolas, "Liberation Mono", "Courier New", Courier, monospace;
  font-size: 1em;
  background: none;
  border: none;
  color: gray;
}

.rst-footer-buttons {
  *zoom: 1;
}
.rst-footer-buttons:before, .rst-footer-buttons:after {
  width: 100%;
}
.rst-footer-buttons:before, .rst-footer-buttons:after {
  display: table;
  content: "";
}
.rst-footer-buttons:after {
  clear: both;
}

.rst-breadcrumbs-buttons {
  margin-top: 12px;
  *zoom: 1;
}
.rst-breadcrumbs-buttons:before, .rst-breadcrumbs-buttons:after {
  display: table;
  content: "";
}
.rst-breadcrumbs-buttons:after {
  clear: both;
}

#search-results .search li {
  margin-bottom: 24px;
  border-bottom: solid 1px #e1e4e5;
  padding-bottom: 24px;
}
#search-results .search li:first-child {
  border-top: solid 1px #e1e4e5;
  padding-top: 24px;
}
#search-results .search li a {
  font-size: 120%;
  margin-bottom: 12px;
  display: inline-block;
}
#search-results .context {
  color: gray;
  font-size: 90%;
}

@media screen and (max-width: 768px) {
  .wy-body-for-nav {
    background: #fff;
  }

  .wy-nav-top {
    display: block;
  }

  .wy-nav-side {
    left: -300px;
  }
  .wy-nav-side.shift {
    width: 85%;
    left: 0;
  }

  .wy-side-scroll {
    width: auto;
  }

  .wy-side-nav-search {
    width: auto;
  }

  .wy-menu.wy-menu-vertical {
    width: auto;
  }

  .wy-nav-content-wrap {
    margin-left: 0;
  }
  .wy-nav-content-wrap .wy-nav-content {
    padding: 1.618em;
  }
  .wy-nav-content-wrap.shift {
    position: fixed;
    min-width: 100%;
    left: 85%;
    top: 0;
    height: 100%;
    overflow: hidden;
  }
}
@media screen and (min-width: 1200px) {
  .wy-nav-content-wrap {
    background: #f6f8fa;
  }

  .wy-nav-content {
    margin: 0;
    background: #fff;
  }
}
@media print {
  .rst-versions, footer, .wy-nav-side {
    display: none;
  }

  .wy-nav-content-wrap {
    margin-left: 0;
  }
}
.rst-versions {
  position: fixed;
  bottom: 0;
  left: 0;
  width: 300px;
  color: #fff;
  background: #1f1d1d;
  font-family: "Roboto", "proxima-nova", "Helvetica Neue", Arial, sans-serif;
  z-index: 400;
}
.rst-versions a {
  color: #2980B9;
  text-decoration: none;
}
.rst-versions .rst-badge-small {
  display: none;
}
.rst-versions .rst-current-version {
  padding: 12px;
  background-color: #272525;
  display: block;
  text-align: right;
  font-size: 90%;
  cursor: pointer;
  color: #27AE60;
  *zoom: 1;
}
.rst-versions .rst-current-version:before, .rst-versions .rst-current-version:after {
  display: table;
  content: "";
}
.rst-versions .rst-current-version:after {
  clear: both;
}
.rst-versions .rst-current-version .fa, .rst-versions .rst-current-version .wy-menu-vertical li span.toctree-expand, .wy-menu-vertical li .rst-versions .rst-current-version span.toctree-expand, .rst-versions .rst-current-version .rst-content .admonition-title, .rst-content .rst-versions .rst-current-version .admonition-title, .rst-versions .rst-current-version .rst-content h1 .headerlink, .rst-content h1 .rst-versions .rst-current-version .headerlink, .rst-versions .rst-current-version .rst-content h2 .headerlink, .rst-content h2 .rst-versions .rst-current-version .headerlink, .rst-versions .rst-current-version .rst-content h3 .headerlink, .rst-content h3 .rst-versions .rst-current-version .headerlink, .rst-versions .rst-current-version .rst-content h4 .headerlink, .rst-content h4 .rst-versions .rst-current-version .headerlink, .rst-versions .rst-current-version .rst-content h5 .headerlink, .rst-content h5 .rst-versions .rst-current-version .headerlink, .rst-versions .rst-current-version .rst-content h6 .headerlink, .rst-content h6 .rst-versions .rst-current-version .headerlink, .rst-versions .rst-current-version .rst-content dl dt .headerlink, .rst-content dl dt .rst-versions .rst-current-version .headerlink, .rst-versions .rst-current-version .rst-content p.caption .headerlink, .rst-content p.caption .rst-versions .rst-current-version .headerlink, .rst-versions .rst-current-version .rst-content table > caption .headerlink, .rst-content table > caption .rst-versions .rst-current-version .headerlink, .rst-versions .rst-current-version .rst-content tt.download span:first-child, .rst-content tt.download .rst-versions .rst-current-version span:first-child, .rst-versions .rst-current-version .rst-content code.download span:first-child, .rst-content code.download .rst-versions .rst-current-version span:first-child, .rst-versions .rst-current-version .icon {
  color: #fff;
}
.rst-versions .rst-current-version .fa-book, .rst-versions .rst-current-version .icon-book {
  float: left;
}
.rst-versions .rst-current-version .icon-book {
  float: left;
}
.rst-versions .rst-current-version.rst-out-of-date {
  background-color: #E74C3C;
  color: #fff;
}
.rst-versions .rst-current-version.rst-active-old-version {
  background-color: yellow;
  color: #000;
}
.rst-versions.shift-up {
  height: auto;
  max-height: 100%;
}
.rst-versions.shift-up .rst-other-versions {
  display: block;
}
.rst-versions .rst-other-versions {
  font-size: 90%;
  padding: 12px;
  color: gray;
  display: none;
}
.rst-versions .rst-other-versions hr {
  display: block;
  height: 1px;
  border: 0;
  margin: 20px 0;
  padding: 0;
  border-top: solid 1px #413d3d;
}
.rst-versions .rst-other-versions dd {
  display: inline-block;
  margin: 0;
}
.rst-versions .rst-other-versions dd a {
  display: inline-block;
  padding: 6px;
  color: #fff;
}
.rst-versions.rst-badge {
  width: auto;
  bottom: 20px;
  right: 20px;
  left: auto;
  border: none;
  max-width: 300px;
}
.rst-versions.rst-badge .icon-book {
  float: none;
}
.rst-versions.rst-badge .fa-book, .rst-versions.rst-badge .icon-book {
  float: none;
}
.rst-versions.rst-badge.shift-up .rst-current-version {
  text-align: right;
}
.rst-versions.rst-badge.shift-up .rst-current-version .fa-book, .rst-versions.rst-badge.shift-up .rst-current-version .icon-book {
  float: left;
}
.rst-versions.rst-badge.shift-up .rst-current-version .icon-book {
  float: left;
}
.rst-versions.rst-badge .rst-current-version {
  width: auto;
  height: 30px;
  line-height: 30px;
  padding: 0 6px;
  display: block;
  text-align: center;
}

@media screen and (max-width: 768px) {
  .rst-versions {
    width: 85%;
    display: none;
  }
  .rst-versions.shift {
    display: block;
  }
}
.rst-content img {
  max-width: 100%;
  height: auto;
}
.rst-content div.figure {
  margin-bottom: 24px;
}
.rst-content div.figure p.caption {
  font-style: italic;
}
.rst-content div.figure p:last-child.caption {
  margin-bottom: 0px;
}
.rst-content div.figure.align-center {
  text-align: center;
}
.rst-content .section > img, .rst-content .section > a > img {
  margin-bottom: 24px;
}
.rst-content abbr[title] {
  text-decoration: none;
}
.rst-content.style-external-links a.reference.external:after {
  font-family: FontAwesome;
  content: "";
  color: #b3b3b3;
  vertical-align: super;
  font-size: 60%;
  margin: 0 0.2em;
}
.rst-content blockquote {
  margin-left: 24px;
  line-height: 24px;
  margin-bottom: 24px;
}
.rst-content pre.literal-block {
  white-space: pre;
  margin: 0;
  padding: 12px 12px;
  font-family: "Roboto Mono", SFMono-Regular, Menlo, Monaco, Consolas, "Liberation Mono", "Courier New", Courier, monospace;
  display: block;
  overflow: auto;
}
.rst-content pre.literal-block, .rst-content div[class^='highlight'] {
  border: none;
  overflow-x: auto;
  margin: 0 0 24px 0;
}
.rst-content pre.literal-block div[class^='highlight'], .rst-content div[class^='highlight'] div[class^='highlight'] {
  padding: 0px;
  border: none;
  margin: 0;
}
.rst-content div[class^='highlight'] td.code {
  width: 100%;
}
.rst-content .linenodiv pre {
  border-right: solid 1px #e6e9ea;
  margin: 0;
  padding: 0.725 0.725;
  font-family: "Roboto Mono", SFMono-Regular, Menlo, Monaco, Consolas, "Liberation Mono", "Courier New", Courier, monospace;
  user-select: none;
  pointer-events: none;
}
.rst-content div[class^='highlight'] pre {
  white-space: pre;
  margin: 0;
  display: block;
  overflow: auto;
}
.rst-content div[class^='highlight'] pre .hll {
  display: block;
  margin: 0 -12px;
  padding: 0 12px;
}
.rst-content pre.literal-block, .rst-content div[class^='highlight'] pre, .rst-content .linenodiv pre {
  font-family: "Roboto Mono", SFMono-Regular, Menlo, Monaco, Consolas, "Liberation Mono", "Courier New", Courier, monospace;
}
@media print {
  .rst-content .codeblock, .rst-content div[class^='highlight'], .rst-content div[class^='highlight'] pre {
    white-space: pre-wrap;
  }
}
.rst-content .note, .rst-content .attention, .rst-content .caution, .rst-content .danger, .rst-content .error, .rst-content .hint, .rst-content .important, .rst-content .tip, .rst-content .warning, .rst-content .seealso, .rst-content .admonition-todo, .rst-content .admonition {
  border-radius: 3px;
}
.rst-content .note .last, .rst-content .attention .last, .rst-content .caution .last, .rst-content .danger .last, .rst-content .error .last, .rst-content .hint .last, .rst-content .important .last, .rst-content .tip .last, .rst-content .warning .last, .rst-content .seealso .last, .rst-content .admonition-todo .last, .rst-content .admonition .last {
  margin-bottom: 0;
}
.rst-content .admonition-title {
  border-radius: 3px 3px 0 0;
}
.rst-content .admonition-title:before {
  margin-right: 4px;
}
.rst-content .admonition table {
  border-color: rgba(0, 0, 0, 0.1);
}
.rst-content .admonition table td, .rst-content .admonition table th {
  background: transparent !important;
  border-color: rgba(0, 0, 0, 0.1) !important;
}
.rst-content .section ol.loweralpha, .rst-content .section ol.loweralpha li {
  list-style: lower-alpha;
}
.rst-content .section ol.upperalpha, .rst-content .section ol.upperalpha li {
  list-style: upper-alpha;
}
.rst-content .section ol p, .rst-content .section ul p {
  margin-bottom: 12px;
}
.rst-content .section ol p:last-child, .rst-content .section ul p:last-child {
  margin-bottom: 24px;
}
.rst-content .line-block {
  margin-left: 0px;
  margin-bottom: 24px;
  line-height: 24px;
}
.rst-content .line-block .line-block {
  margin-left: 24px;
  margin-bottom: 0px;
}
.rst-content .topic-title {
  font-weight: bold;
  margin-bottom: 12px;
}
.rst-content .toc-backref {
  color: #404040;
}
.rst-content .align-right {
  float: right;
  margin: 0px 0px 24px 24px;
}
.rst-content .align-left {
  float: left;
  margin: 0px 24px 24px 0px;
}
.rst-content .align-center {
  margin: auto;
}
.rst-content .align-center:not(table) {
  display: block;
}
.rst-content h1 .headerlink, .rst-content h2 .headerlink, .rst-content .toctree-wrapper p.caption .headerlink, .rst-content h3 .headerlink, .rst-content h4 .headerlink, .rst-content h5 .headerlink, .rst-content h6 .headerlink, .rst-content dl dt .headerlink, .rst-content p.caption .headerlink, .rst-content table > caption .headerlink {
  visibility: hidden;
  font-size: 14px;
}
.rst-content h1 .headerlink:after, .rst-content h2 .headerlink:after, .rst-content .toctree-wrapper p.caption .headerlink:after, .rst-content h3 .headerlink:after, .rst-content h4 .headerlink:after, .rst-content h5 .headerlink:after, .rst-content h6 .headerlink:after, .rst-content dl dt .headerlink:after, .rst-content p.caption .headerlink:after, .rst-content table > caption .headerlink:after {
  content: "";
  font-family: FontAwesome;
}
.rst-content h1:hover .headerlink, .rst-content h2:hover .headerlink, .rst-content .toctree-wrapper p.caption:hover .headerlink, .rst-content h3:hover .headerlink, .rst-content h4:hover .headerlink, .rst-content h5:hover .headerlink, .rst-content h6:hover .headerlink, .rst-content dl dt:hover .headerlink, .rst-content p.caption:hover .headerlink, .rst-content table > caption:hover .headerlink {
  display: inline-block;
}
.rst-content h1 tt.xref.py-mod, .rst-content h1 code.xref.py-mod, .rst-content h2 tt.xref.py-mod, .rst-content .toctree-wrapper p.caption tt.xref.py-mod, .rst-content h2 code.xref.py-mod, .rst-content .toctree-wrapper p.caption code.xref.py-mod, .rst-content h3 tt.xref.py-mod, .rst-content h3 code.xref.py-mod, .rst-content h4 tt.xref.py-mod, .rst-content h4 code.xref.py-mod, .rst-content h5 tt.xref.py-mod, .rst-content h5 code.xref.py-mod, .rst-content h6 tt.xref.py-mod, .rst-content h6 code.xref.py-mod, .rst-content dl dt tt.xref.py-mod, .rst-content dl dt code.xref.py-mod, .rst-content p.caption tt.xref.py-mod, .rst-content p.caption code.xref.py-mod, .rst-content table > caption tt.xref.py-mod, .rst-content table > caption code.xref.py-mod {
  background: none;
  padding-left: 0;
  margin-left: 0;
  font-size: 100%;
}
.rst-content h1:hover .headerlink, .rst-content h2:hover .headerlink, .rst-content .toctree-wrapper p.caption:hover .headerlink, .rst-content h3:hover .headerlink, .rst-content h4:hover .headerlink, .rst-content h5:hover .headerlink, .rst-content h6:hover .headerlink, .rst-content dl dt:hover .headerlink, .rst-content p.caption:hover .headerlink, .rst-content table > caption:hover .headerlink {
  visibility: visible;
}
.rst-content table > caption .headerlink:after {
  font-size: 12px;
}
.rst-content .centered {
  text-align: center;
}
.rst-content .sidebar {
  float: right;
  width: 40%;
  display: block;
  margin: 0 0 24px 24px;
  padding: 24px;
  background: rgba(75, 115, 155, 0.05);
  border: none;
  border-radius: 3px;
}
.rst-content .sidebar p, .rst-content .sidebar ul, .rst-content .sidebar dl {
  font-size: 90%;
}
.rst-content .sidebar .last {
  margin-bottom: 0;
}
.rst-content .sidebar .sidebar-title {
  display: block;
  font-family: "Roboto", "Roboto Slab", "ff-tisa-web-pro", "Georgia", Arial, sans-serif;
  font-weight: bold;
  background: rgba(42, 64, 86, 0.05);
  padding: 6px 12px;
  margin: -24px;
  margin-bottom: 24px;
  font-size: 100%;
  border-radius: 3px 3px 0 0;
}
.rst-content .highlighted {
  background: yellow;
  display: inline-block;
  padding: 0;
}
.rst-content .footnote-reference, .rst-content .citation-reference {
  vertical-align: baseline;
  position: relative;
  top: -0.4em;
  line-height: 0;
  font-size: 90%;
}
.rst-content table.docutils.citation, .rst-content table.docutils.footnote {
  background: none;
  border: none;
  color: gray;
}
.rst-content table.docutils.citation td, .rst-content table.docutils.citation tr, .rst-content table.docutils.footnote td, .rst-content table.docutils.footnote tr {
  border: none;
  background-color: transparent !important;
  white-space: normal;
}
.rst-content table.docutils.citation td.label, .rst-content table.docutils.footnote td.label {
  padding-left: 0;
  padding-right: 0;
  vertical-align: top;
}
.rst-content table.docutils.citation tt, .rst-content table.docutils.citation code, .rst-content table.docutils.footnote tt, .rst-content table.docutils.footnote code {
  color: #555;
}
.rst-content .wy-table-responsive.citation, .rst-content .wy-table-responsive.footnote {
  margin-bottom: 0;
}
.rst-content .wy-table-responsive.citation + :not(.citation),
.rst-content .wy-table-responsive.footnote + :not(.footnote) {
  margin-top: 24px;
}
.rst-content .wy-table-responsive.citation:last-child, .rst-content .wy-table-responsive.footnote:last-child {
  margin-bottom: 24px;
}
.rst-content table.docutils th {
  border-color: #e1e4e5;
}
.rst-content table.docutils td .last, .rst-content table.docutils td .last :last-child {
  margin-bottom: 0;
}
.rst-content table.field-list {
  border: none;
}
.rst-content table.field-list th {
  padding-top: 5px;
}
.rst-content table.field-list td {
  border: none;
}
.rst-content table.field-list td p {
  line-height: 24px;
}
.rst-content table.field-list td > strong {
  display: inline-block;
  margin-top: 0;
}
.rst-content table.field-list .field-name {
  padding-right: 10px;
  text-align: left;
  white-space: nowrap;
}
.rst-content table.field-list .field-body {
  text-align: left;
  line-height: 1.5;
  padding-top: 3px;
}
.rst-content tt, .rst-content tt, .rst-content code {
  color: #000;
  font-family: "Roboto Mono", SFMono-Regular, Menlo, Monaco, Consolas, "Liberation Mono", "Courier New", Courier, monospace;
  padding: 0.15em 0.5em;
}
.rst-content tt big, .rst-content tt em, .rst-content tt big, .rst-content code big, .rst-content tt em, .rst-content code em {
  font-size: 100% !important;
  line-height: normal;
}
.rst-content tt.literal, .rst-content tt.literal, .rst-content code.literal {
  color: inherit;
}
.rst-content tt.xref, a .rst-content tt, .rst-content tt.xref, .rst-content code.xref, a .rst-content tt, a .rst-content code {
  font-weight: normal;
  color: #404040;
}
.rst-content pre, .rst-content kbd, .rst-content samp {
  font-family: "Roboto Mono", SFMono-Regular, Menlo, Monaco, Consolas, "Liberation Mono", "Courier New", Courier, monospace;
}
.rst-content a tt, .rst-content a tt, .rst-content a code, .rst-content a tt.xref, .rst-content a code.xref {
  color: inherit;
}
.rst-content a tt:hover, .rst-content a tt:hover, .rst-content a code:hover, .rst-content a tt.xref:hover, .rst-content a code.xref:hover {
  text-decoration: underline;
}
.rst-content dl {
  margin-bottom: 24px;
}
.rst-content dl dt {
  font-weight: bold;
  margin-bottom: 12px;
  border-radius: 3px;
}
.rst-content dl p, .rst-content dl table, .rst-content dl ul, .rst-content dl ol {
  margin-bottom: 12px !important;
}
.rst-content dl dd {
  margin: 0 0 12px 24px;
  line-height: 24px;
}
.rst-content dl:not(.docutils) {
  margin-bottom: 24px;
}
.rst-content dl:not(.docutils) dt {
  display: table;
  margin: 6px 0;
  line-height: normal;
  background: #e7f2fa;
  color: #2980B9;
  border-left: solid 3px #6ab0de;
  padding: 6px;
  position: relative;
}
.rst-content dl:not(.docutils) dt:before {
  color: #6ab0de;
}
.rst-content dl:not(.docutils) dt .headerlink {
  color: #404040;
  font-size: 100% !important;
}
.rst-content dl:not(.docutils) dt > .sig-paren {
  font-family: "Roboto Mono", SFMono-Regular, Menlo, Monaco, Consolas, "Liberation Mono", "Courier New", Courier, monospace;
  font-size: inherit;
}
.rst-content dl:not(.docutils) dt > em {
  font-size: inherit;
}
.rst-content dl:not(.docutils) dl dt {
  margin-bottom: 6px;
  border: none;
  border-left: solid 3px #cccccc;
  background: #f0f0f0;
  color: #555;
}
.rst-content dl:not(.docutils) dl dt .headerlink {
  color: #404040;
  font-size: 100% !important;
}
.rst-content dl:not(.docutils) dt:first-child {
  margin-top: 0;
}
.rst-content dl:not(.docutils) tt.descname, .rst-content dl:not(.docutils) tt.descclassname, .rst-content dl:not(.docutils) tt.descname, .rst-content dl:not(.docutils) code.descname, .rst-content dl:not(.docutils) tt.descclassname, .rst-content dl:not(.docutils) code.descclassname {
  background-color: transparent;
  border: none;
  padding: 0;
  font-size: 100% !important;
}
.rst-content dl:not(.docutils) .optional {
  display: inline-block;
  padding: 0 4px;
  color: #000;
  font-weight: bold;
}
.rst-content dl:not(.docutils) .property {
  display: inline-block;
  padding-right: 8px;
}
.rst-content .viewcode-link, .rst-content .viewcode-back {
  display: inline-block;
  color: #27AE60;
  font-size: 80%;
  padding-left: 24px;
}
.rst-content .viewcode-back {
  display: block;
  float: right;
}
.rst-content p.rubric {
  margin-bottom: 12px;
  font-weight: bold;
}
.rst-content tt.download, .rst-content code.download {
  background: inherit;
  padding: inherit;
  font-weight: normal;
  font-family: inherit;
  font-size: inherit;
  color: inherit;
  border: inherit;
  white-space: inherit;
}
.rst-content tt.download span:first-child, .rst-content code.download span:first-child {
  -webkit-font-smoothing: subpixel-antialiased;
}
.rst-content tt.download span:first-child:before, .rst-content code.download span:first-child:before {
  margin-right: 4px;
}
.rst-content .guilabel {
  border: 1px solid #7fbbe3;
  background: #e7f2fa;
  font-size: 80%;
  font-weight: 700;
  border-radius: 4px;
  padding: 2.4px 6px;
  margin: auto 2px;
}
.rst-content .versionmodified {
  font-style: italic;
}

@media screen and (max-width: 480px) {
  .rst-content .sidebar {
    width: 100%;
  }
}
span[id*='MathJax-Span'] {
  color: #404040;
}

.math {
  text-align: center;
}

@font-face {
  font-family: "Roboto";
  font-weight: 400;
  font-style: normal;
  src: local("Roboto Regular"), local("Roboto-Regular"), url(../fonts/Roboto-Regular.ttf) format("truetype");
}
@font-face {
  font-family: "Roboto";
  font-style: normal;
  font-weight: 700;
  src: local("Roboto Bold"), local("Roboto-Bold"), url(../fonts/Roboto-Bold.ttf) format("truetype");
  font-style: normal;
}
@font-face {
  font-family: "Roboto Mono";
  font-style: normal;
  font-weight: 400;
  src: local("Roboto Mono Regular"), local("RobotoMono-Regular"), url(../fonts/RobotoMono-Regular.ttf) format("truetype");
}
@font-face {
  font-family: "Roboto Mono";
  font-style: normal;
  font-weight: 700;
  src: local("Roboto Mono Bold"), local("RobotoMono-Bold"), url(../fonts/RobotoMono-Bold.ttf) format("truetype");
}
p {
  margin-bottom: 16px;
}

h2, .rst-content .toctree-wrapper p.caption {
  border-bottom: 1px solid #eaecef;
  padding-bottom: 10px;
  margin-top: 32px;
}

li {
  line-height: 1.5;
  margin-top: 5px;
}
li > a.reference.internal > code.literal, .rst-content li > a.reference.internal > tt.literal {
  line-height: 2.25;
}

code, .rst-content tt, .rst-content code {
  border: none;
  border-radius: 3px;
  font-size: 85%;
}
code.code-large, .rst-content tt.code-large {
  font-size: 90%;
}

div[class^='highlight'] {
  border: none;
  border-radius: 3px;
  background: #f6f8fa;
}
div[class^='highlight'] pre {
  font-size: 85%;
  background: none;
  padding: 16px;
  line-height: 1.45;
}

/*# sourceMappingURL=theme.css.map */
