# Supplementary material for: PyPhi: A toolbox for integrated information theory
Source: PLoS Comput Biol. 2018 Jul 26;14(7):e1006343. doi: 10.1371/journal.pcbi.1006343 (PMC6080800; doi:10.1371/journal.pcbi.1006343)
Supplement: S2 File — Note that accessing the documentation online at https://pyphi.readthedocs.io is recommended, as it is updated for each new version of the software. (ZIP) [file pcbi.1006343.s007.zip › pyphi-v1.1.0-documentation/_static/css/badge_only.css]

@charset "UTF-8";
.fa:before {
  -webkit-font-smoothing: antialiased;
}

.clearfix {
  *zoom: 1;
}
.clearfix:before, .clearfix:after {
  display: table;
  content: "";
}
.clearfix:after {
  clear: both;
}

@font-face {
  font-family: FontAwesome;
  font-weight: normal;
  font-style: normal;
  src: url("../fonts/fontawesome-webfont.eot");
  src: url("../fonts/fontawesome-webfont.eot?#iefix") format("embedded-opentype"), url("../fonts/fontawesome-webfont.woff") format("woff"), url("../fonts/fontawesome-webfont.ttf") format("truetype"), url("../fonts/fontawesome-webfont.svg#FontAwesome") format("svg");
}
.fa:before {
  display: inline-block;
  font-family: FontAwesome;
  font-style: normal;
  font-weight: normal;
  line-height: 1;
  text-decoration: inherit;
}

a .fa {
  display: inline-block;
  text-decoration: inherit;
}

li .fa {
  display: inline-block;
}
li .fa-large:before,
li .fa-large:before {
  /* 1.5 increased font size for fa-large * 1.25 width */
  width: 1.875em;
}

ul.fas {
  list-style-type: none;
  margin-left: 2em;
  text-indent: -0.8em;
}
ul.fas li .fa {
  width: 0.8em;
}
ul.fas li .fa-large:before,
ul.fas li .fa-large:before {
  /* 1.5 increased font size for fa-large * 1.25 width */
  vertical-align: baseline;
}

.fa-book:before {
  content: "";
}

.icon-book:before {
  content: "";
}

.fa-caret-down:before {
  content: "";
}

.icon-caret-down:before {
  content: "";
}

.fa-caret-up:before {
  content: "";
}

.icon-caret-up:before {
  content: "";
}

.fa-caret-left:before {
  content: "";
}

.icon-caret-left:before {
  content: "";
}

.fa-caret-right:before {
  content: "";
}

.icon-caret-right:before {
  content: "";
}

.rst-versions {
  position: fixed;
  bottom: 0;
  left: 0;
  width: 300px;
  color: #fff;
  background: #1f1d1d;
  font-family: "Roboto", "proxima-nova", "Helvetica Neue", Arial, sans-serif;
  z-index: 400;
}
.rst-versions a {
  color: #2980B9;
  text-decoration: none;
}
.rst-versions .rst-badge-small {
  display: none;
}
.rst-versions .rst-current-version {
  padding: 12px;
  background-color: #272525;
  display: block;
  text-align: right;
  font-size: 90%;
  cursor: pointer;
  color: #27AE60;
  *zoom: 1;
}
.rst-versions .rst-current-version:before, .rst-versions .rst-current-version:after {
  display: table;
  content: "";
}
.rst-versions .rst-current-version:after {
  clear: both;
}
.rst-versions .rst-current-version .fa {
  color: #fff;
}
.rst-versions .rst-current-version .fa-book {
  float: left;
}
.rst-versions .rst-current-version .icon-book {
  float: left;
}
.rst-versions .rst-current-version.rst-out-of-date {
  background-color: #E74C3C;
  color: #fff;
}
.rst-versions .rst-current-version.rst-active-old-version {
  background-color: yellow;
  color: #000;
}
.rst-versions.shift-up {
  height: auto;
  max-height: 100%;
}
.rst-versions.shift-up .rst-other-versions {
  display: block;
}
.rst-versions .rst-other-versions {
  font-size: 90%;
  padding: 12px;
  color: gray;
  display: none;
}
.rst-versions .rst-other-versions hr {
  display: block;
  height: 1px;
  border: 0;
  margin: 20px 0;
  padding: 0;
  border-top: solid 1px #413d3d;
}
.rst-versions .rst-other-versions dd {
  display: inline-block;
  margin: 0;
}
.rst-versions .rst-other-versions dd a {
  display: inline-block;
  padding: 6px;
  color: #fff;
}
.rst-versions.rst-badge {
  width: auto;
  bottom: 20px;
  right: 20px;
  left: auto;
  border: none;
  max-width: 300px;
}
.rst-versions.rst-badge .icon-book {
  float: none;
}
.rst-versions.rst-badge .fa-book {
  float: none;
}
.rst-versions.rst-badge.shift-up .rst-current-version {
  text-align: right;
}
.rst-versions.rst-badge.shift-up .rst-current-version .fa-book {
  float: left;
}
.rst-versions.rst-badge.shift-up .rst-current-version .icon-book {
  float: left;
}
.rst-versions.rst-badge .rst-current-version {
  width: auto;
  height: 30px;
  line-height: 30px;
  padding: 0 6px;
  display: block;
  text-align: center;
}

@media screen and (max-width: 768px) {
  .rst-versions {
    width: 85%;
    display: none;
  }
  .rst-versions.shift {
    display: block;
  }
}

/*# sourceMappingURL=badge_only.css.map */
