# Supplementary material for: PyPhi: A toolbox for integrated information theory
Source: PLoS Comput Biol. 2018 Jul 26;14(7):e1006343. doi: 10.1371/journal.pcbi.1006343 (PMC6080800; doi:10.1371/journal.pcbi.1006343)
Supplement: S2 File — Note that accessing the documentation online at https://pyphi.readthedocs.io is recommended, as it is updated for each new version of the software. (ZIP) [file pcbi.1006343.s007.zip › pyphi-v1.1.0-documentation/_static/js/theme.js]

/* sphinx_rtd_theme version 0.3.1 | MIT license */
/* Built 20180527 13:05 */
require=(function e(t,n,r){function s(o,u){if(!n[o]){if(!t[o]){var a=typeof require=="function"&&require;if(!u&&a)return a(o,!0);if(i)return i(o,!0);var f=new Error("Cannot find module '"+o+"'");throw f.code="MODULE_NOT_FOUND",f}var l=n[o]={exports:{}};t[o][0].call(l.exports,function(e){var n=t[o][1][e];return s(n?n:e)},l,l.exports,e,t,n,r)}return n[o].exports}var i=typeof require=="function"&&require;for(var o=0;o<r.length;o++)s(r[o]);return s})({"sphinx-rtd-theme":[function(require,module,exports){
var jQuery = (typeof(window) != 'undefined') ? window.jQuery : require('jquery');

// Sphinx theme nav state
function ThemeNav () {

    var nav = {
        navBar: null,
        win: null,
        winScroll: false,
        winResize: false,
        linkScroll: false,
        winPosition: 0,
        winHeight: null,
        docHeight: null,
        isRunning: false
    };

    nav.enable = function (withStickyNav) {
        var self = this;

        // TODO this can likely be removed once the theme javascript is broken
        // out from the RTD assets. This just ensures old projects that are
        // calling `enable()` get the sticky menu on by default. All other cals
        // to `enable` should include an argument for enabling the sticky menu.
        if (typeof(withStickyNav) == 'undefined') {
            withStickyNav = true;
        }

        if (self.isRunning) {
            // Only allow enabling nav logic once
            return;
        }

        self.isRunning = true;
        jQuery(function ($) {
            self.init($);

            self.reset();
            self.win.on('hashchange', self.reset);

            if (withStickyNav) {
                // Set scroll monitor
                self.win.on('scroll', function () {
                    if (!self.linkScroll) {
                        if (!self.winScroll) {
                            self.winScroll = true;
                            requestAnimationFrame(function() { self.onScroll(); });
                        }
                    }
                });
            }

            // Set resize monitor
            self.win.on('resize', function () {
                if (!self.winResize) {
                    self.winResize = true;
                    requestAnimationFrame(function() { self.onResize(); });
                }
            });

            self.onResize();
        });

    };

    // TODO remove this with a split in theme and Read the Docs JS logic as
    // well, it's only here to support 0.3.0 installs of our theme.
    nav.enableSticky = function() {
        this.enable(true);
    };

    nav.init = function ($) {
        var doc = $(document),
            self = this;

        this.navBar = $('div.wy-side-scroll:first');
        this.win = $(window);

        // Set up javascript UX bits
        $(document)
            // Shift nav in mobile when clicking the menu.
            .on('click', "[data-toggle='wy-nav-top']", function() {
                $("[data-toggle='wy-nav-shift']").toggleClass("shift");
                $("[data-toggle='rst-versions']").toggleClass("shift");
            })

            // Nav menu link click operations
            .on('click', ".wy-menu-vertical .current ul li a, .wy-menu-vertical ul.current li a", function() {
                var target = $(this);
                // Close menu when you click a link.
                $("[data-toggle='wy-nav-shift']").removeClass("shift");
                $("[data-toggle='rst-versions']").toggleClass("shift");
                // Handle dynamic display of l3 and l4 nav lists
                self.toggleCurrent(target);
                self.hashChange();
            })
            .on('click', "[data-toggle='rst-current-version']", function() {
                $("[data-toggle='rst-versions']").toggleClass("shift-up");
            })

        // Make tables responsive
        $("table.docutils:not(.field-list,.footnote,.citation)")
            .wrap("<div class='wy-table-responsive'></div>");

        // Add extra class to responsive tables that contain
        // footnotes or citations so that we can target them for styling
        $("table.docutils.footnote")
            .wrap("<div class='wy-table-responsive footnote'></div>");
        $("table.docutils.citation")
            .wrap("<div class='wy-table-responsive citation'></div>");

        // Add expand links to all parents of nested ul
        $('.wy-menu-vertical ul').not('.simple').siblings('a').each(function () {
            var link = $(this);
                expand = $('<span class="toctree-expand"></span>');
            expand.on('click', function (ev) {
                self.toggleCurrent(link);
                ev.stopPropagation();
                return false;
            });
            link.prepend(expand);
        });
    };

    nav.reset = function () {
        // Get anchor from URL and open up nested nav
        var anchor = encodeURI(window.location.hash) || '#';

        try {
            var vmenu = $('.wy-menu-vertical');
            var link = vmenu.find('[href="' + anchor + '"]');
            if (link.length === 0) {
                // this link was not found in the sidebar.
                // Find associated id element, then its closest section
                // in the document and try with that one.
                var id_elt = $('.document [id="' + anchor.substring(1) + '"]');
                var closest_section = id_elt.closest('div.section');
                link = vmenu.find('[href="#' + closest_section.attr("id") + '"]');
                if (link.length === 0) {
                    // still not found in the sidebar. fall back to main section
                    link = vmenu.find('[href="#"]');
                }
            }
            // If we found a matching link then reset current and re-apply
            // otherwise retain the existing match
            if (link.length > 0) {
                $('.wy-menu-vertical .current').removeClass('current');
                link.addClass('current');
                link.closest('li.toctree-l1').addClass('current');
                link.closest('li.toctree-l1').parent().addClass('current');
                link.closest('li.toctree-l1').addClass('current');
                link.closest('li.toctree-l2').addClass('current');
                link.closest('li.toctree-l3').addClass('current');
                link.closest('li.toctree-l4').addClass('current');
            }
        }
        catch (err) {
            console.log("Error expanding nav for anchor", err);
        }

    };

    nav.onScroll = function () {
        this.winScroll = false;
        var newWinPosition = this.win.scrollTop(),
            winBottom = newWinPosition + this.winHeight,
            navPosition = this.navBar.scrollTop(),
            newNavPosition = navPosition + (newWinPosition - this.winPosition);
        if (newWinPosition < 0 || winBottom > this.docHeight) {
            return;
        }
        this.navBar.scrollTop(newNavPosition);
        this.winPosition = newWinPosition;
    };

    nav.onResize = function () {
        this.winResize = false;
        this.winHeight = this.win.height();
        this.docHeight = $(document).height();
    };

    nav.hashChange = function () {
        this.linkScroll = true;
        this.win.one('hashchange', function () {
            this.linkScroll = false;
        });
    };

    nav.toggleCurrent = function (elem) {
        var parent_li = elem.closest('li');
        parent_li.siblings('li.current').removeClass('current');
        parent_li.siblings().find('li.current').removeClass('current');
        parent_li.find('> ul li.current').removeClass('current');
        parent_li.toggleClass('current');
    }

    return nav;
};

module.exports.ThemeNav = ThemeNav();

if (typeof(window) != 'undefined') {
    window.SphinxRtdTheme = {
        Navigation: module.exports.ThemeNav,
        // TODO remove this once static assets are split up between the theme
        // and Read the Docs. For now, this patches 0.3.0 to be backwards
        // compatible with a pre-0.3.0 layout.html
        StickyNav: module.exports.ThemeNav,
    };
}


// requestAnimationFrame polyfill by Erik Möller. fixes from Paul Irish and Tino Zijdel
// https://gist.github.com/paulirish/1579671
// MIT license

(function() {
    var lastTime = 0;
    var vendors = ['ms', 'moz', 'webkit', 'o'];
    for(var x = 0; x < vendors.length && !window.requestAnimationFrame; ++x) {
        window.requestAnimationFrame = window[vendors[x]+'RequestAnimationFrame'];
        window.cancelAnimationFrame = window[vendors[x]+'CancelAnimationFrame']
                                   || window[vendors[x]+'CancelRequestAnimationFrame'];
    }

    if (!window.requestAnimationFrame)
        window.requestAnimationFrame = function(callback, element) {
            var currTime = new Date().getTime();
            var timeToCall = Math.max(0, 16 - (currTime - lastTime));
            var id = window.setTimeout(function() { callback(currTime + timeToCall); },
              timeToCall);
            lastTime = currTime + timeToCall;
            return id;
        };

    if (!window.cancelAnimationFrame)
        window.cancelAnimationFrame = function(id) {
            clearTimeout(id);
        };
}());

},{"jquery":"jquery"}]},{},["sphinx-rtd-theme"]);
