# Supplementary material for: PyPhi: A toolbox for integrated information theory
Source: PLoS Comput Biol. 2018 Jul 26;14(7):e1006343. doi: 10.1371/journal.pcbi.1006343 (PMC6080800; doi:10.1371/journal.pcbi.1006343)
Supplement: S2 File — Note that accessing the documentation online at https://pyphi.readthedocs.io is recommended, as it is updated for each new version of the software. (ZIP) [file pcbi.1006343.s007.zip › pyphi-v1.1.0-documentation/README.md]

PyPhi v1.1.0 Documentation
==========================

To view the documentation, open `index.html` with a web browser.

The documentation is also hosted online at <https://pyphi.readthedocs.io>. The
online version will be updated as new versions are released.
